# Supplementary material for: Changes in Gut Microbiota Correlates with Response to Treatment with Probiotics in Patients with Atopic Dermatitis. A Post Hoc Analysis of a Clinical Trial
Source: Microorganisms. 2021 Apr 15;9(4):854. doi: 10.3390/microorganisms9040854 (PMC8071520; doi:10.3390/microorganisms9040854)
Supplement: Supplementary file 1 [file microorganisms-09-00854-s001.zip]

Archive with 5 entries (4 files):
- Supplementary/
- Supplementary/Figure S1_PCA AD Global.pdf
- Supplementary/S1_Table_Sequences_distribution.xlsx
- Supplementary/S2_Table_Microbiome_relative_matrix.xlsx
- Supplementary/S3_Table_SCORAD DESeq2_differential-population.xlsx
