# Supplementary material for: Changes in Gut Microbiota Correlates with Response to Treatment with Probiotics in Patients with Atopic Dermatitis. A Post Hoc Analysis of a Clinical Trial
Source: Microorganisms. 2021 Apr 15;9(4):854. doi: 10.3390/microorganisms9040854 (PMC8071520; doi:10.3390/microorganisms9040854)
Supplement: Supplementary file 1 [file microorganisms-09-00854-s001.zip › Supplementary/S1_Table_Sequences_distribution.xlsx]

## Sheet: Raw
Sample

## Sheet: Clean
Sample
