# Supplementary material for: Changes in Gut Microbiota Correlates with Response to Treatment with Probiotics in Patients with Atopic Dermatitis. A Post Hoc Analysis of a Clinical Trial
Source: Microorganisms. 2021 Apr 15;9(4):854. doi: 10.3390/microorganisms9040854 (PMC8071520; doi:10.3390/microorganisms9040854)
Supplement: Supplementary file 1 [file microorganisms-09-00854-s001.zip › Supplementary/S2_Table_Microbiome_relative_matrix.xlsx]

## Sheet: Phylum
name	162002-ID1503-A10-V1-6025	162003-ID1503-A08-V1-6026	162004-ID1503-A14-V1-6027	162005-ID1503-A02-V1-6028	162006-ID1503-A16-V1-6029	162007-ID1503-A17-V1-6030	162008-ID1503-A35-V1-6031	162009-ID1503-A15-V1-6032	162010-ID1503-A12-V1-6033	162011-ID1503-A21-V1-6034	162012-ID1503-A41-V1-6035	162013-ID1503-A28-V1-6036	162014-ID1503-A07-V1-6037	162015-ID1503-A18-V1-6038	162016-ID1503-A24-V1-6039	162017-ID1503-A11-V1-6040	162018-ID1503-A04-V1-6041	162019-ID1503-A06-V1-6042	162020-ID1503-A05-V1-6043	162021-ID1503-A09-V1-6044	162022-ID1503-A03-V1-6045	162023-ID1503-A01-V1-6046	162024-ID1503-A22-V1-6047	162025-ID1503-A39-V1-6048	162026-ID1503-A43-V1-6049	162027-ID1503-A36-V1-6050	162028-ID1503-A19-V1-6051	162029-ID1503-A33-V1-6052	162030-ID1503-A13-V1-6053	162031-ID1503-A23-V1-6054	162032-ID1503-A31-V1-6055	162033-ID1503-A25-V1-6056	162034-ID1503-A32-V1-6057	162035-ID1503-A26-V1-6058	162036-ID1503-A29-V1-6059	162110-ID1503-A42-V1-6572	162111-ID1503-A37-V0-6573	162112-ID1503-A47-V1-6574	162113-ID1503-A40-V1-6575	162114-ID1503-A48-V1-6576	162115-ID1503-A38-V1-6577	162116-ID1503-A27-V1-6578	162117-ID1503-A51-V1-6579	162118-ID1503-A34-V1-6580	162119-ID1503-A44-V1-6581	162120-ID1503-A46-V1-6582	162121-ID1503-A09-V7-6583	162122-ID1503-A18-V7-6584	162123-ID1503-A49-V1-6585
[1]Firmicutes	70.52	78.87	82.832	92.856	65.896	64.128	79.518	81.466	67.771	75.622	58.099	42.459	77.622	70.142	95.094	66.9	84.067	88.644	78.303	76.747	71.091	58.481	86.848	55.779	60.597	90.665	84.871	61.424	90.033	72.334	56.375	55.29	91.889	63.572	82.335	66.693	65.17	78.517	89.415	48.391	71.245	60.448	61.722	70.664	56.449	43.513	60.685	65.874	52.725
[1]Actinobacteria	10.855	11.323	13.498	1.699	11.035	0.865	4.054	9.354	2.213	7.213	7.733	6.504	1.962	1.999	1.1	3.648	3.336	2.704	1.274	15.719	23.876	9.368	7.835	28.512	31.62	2.186	2.107	26.467	7.108	2.683	1.362	5.35	2.502	21.217	2.869	2.063	9.508	4.161	6.672	9.03	6.789	14.86	3.915	4.108	9.518	18.657	14.73	12.361	12.472
[1]Bacteroidetes	8.261	1.752	3.515	4.528	13.28	34.024	15.096	7.179	12.174	17.009	20.511	18.846	19.54	25.262	3.467	24.395	9.479	7.451	18.397	2.645	4.843	25.916	5.035	4.056	4.179	3.921	5.372	11.209	1.569	20.353	38.618	33.244	5.479	14.913	14.132	27.685	23.545	14.768	1.124	26.148	20.759	22.208	25.548	24.191	15.579	17.089	19.987	20.534	21.671
[1]Verrucomicrobia	5.356	7.761	0.012	0.163	9.356	0.01	0.546	0.282	17.017	0.004	12.791	27.847	0.548	0.018	0.064	0	2.512	0.842	0.002	4.353	0.011	5.192	0.007	11.444	3.394	3.078	0.441	0.592	0.592	3.692	0	0.004	0.002	0.008	0	2.288	1.524	0.016	0.008	14.587	0.119	1.308	6.663	0.021	17.667	20.162	4.19	0.037	11.783
[1]Proteobacteria	4.486	0.117	0.079	0.758	0.38	0.871	0.555	1.709	0.486	0.158	0.852	4.309	0.308	2.552	0.115	4.95	0.296	0.361	1.85	0.352	0.182	0.88	0.152	0.062	0.168	0.082	7.067	0.277	0.226	0.845	3.622	6.01	0.129	0.269	0.672	1.01	0.227	2.537	2.763	1.413	1.121	1.101	1.726	0.232	0.657	0.422	0.425	1.17	0.788
[1]Tenericutes	0.409	0.022	0	0	0	0	0.005	0	0.016	0	0	0	0	0	0.035	0	0.03	0.005	0.109	0	0	0.115	0	0	0	0.002	0.015	0	0.304	0.02	0	0	0.018	0	0	0.013	0	0	0	0	0.003	0.014	0.031	0.004	0	0	0	0	0.167
[1]Lentisphaerae	0.109	0.003	0	0	0	0	0	0	0.03	0	0	0	0	0	0	0	0	0	0	0	0	0.012	0	0	0	0	0.004	0	0	0.016	0.051	0.008	0	0	0	0.007	0	0	0	0.02	0	0	0.178	0	0.081	0	0	0	0.017
[1]Synergistetes	0.016	0.157	0.063	0	0.024	0.008	0.024	0	0.029	0.007	0.026	0.035	0	0.003	0.034	0.05	0.058	0.002	0.002	0.162	0.004	0.008	0.007	0.163	0.006	0.031	0.01	0.002	0.036	0.002	0.002	0.014	0	0	0	0.173	0.001	0.003	0	0.366	0.003	0.081	0.112	0	0	0.107	0.001	0.001	0.345
[0]Bacteria;[1]null	0.008	0.003	0	0	0	0	0	0	0	0	0	0	0	0	0	0.006	0	0.002	0.002	0	0	0.007	0	0	0	0	0.002	0	0	0.009	0	0	0	0	0	0	0	0	0	0	0.003	0.001	0.001	0	0	0	0	0	0
[1]Fusobacteria	0.003	0	0.002	0	0.002	0.003	0	0	0	0	0	0.016	0.002	0.008	0	0.028	0.005	0.002	0.004	0	0	0.003	0	0	0	0.006	0	0.002	0.007	0	0.002	0.094	0	0.003	0.011	0	0.001	0.003	0.003	0.013	0.001	0	0	0.309	0.002	0.031	0	0	0.011
[1]Cyanobacteria	0	0.017	0	0.003	0.009	0	0	0	0	0	0.002	0	0	0.044	0.008	0.009	0.002	0	0.073	0.004	0	0	0	0.005	0.025	0	0	0.002	0.129	0.024	0	0	0.002	0	0	0	0.002	0.003	0.001	0.001	0.001	0	0	0.448	0.001	0.002	0	0	0.001
[1]Euryarchaeota	0	0	0	0	0	0.122	0.22	0	0.283	0	0	0	0	0	0.1	0	0.202	0	0	0	0	0.035	0.123	0	0	0	0.13	0	0	0.002	0	0	0	0	0	0.041	0	0	0	0	0	0	0.039	0	0.027	0	0	0	0
[1]Chrysiogenetes	0	0	0	0	0	0	0	0	0	0	0	0	0	0	0	0	0	0	0	0	0	0	0	0	0	0	0	0	0	0	0.002	0	0	0	0	0	0	0	0	0	0	0	0	0	0	0	0	0	0
[1]Deinococcus-Thermus	0	0	0	0	0	0	0	0	0	0	0	0	0	0	0	0	0	0	0	0	0	0	0	0	0	0	0	0	0	0	0	0	0.002	0	0	0	0	0	0	0	0	0	0	0	0	0	0	0	0
[1]Acidobacteria	0	0	0	0	0	0	0	0	0	0	0	0	0	0	0	0	0	0	0	0	0	0	0	0	0	0	0	0	0	0	0	0	0	0	0	0	0	0	0	0	0	0	0	0	0	0.002	0	0	0
[1]Chloroflexi	0	0	0	0	0	0	0	0	0	0	0	0	0	0	0	0	0	0	0	0	0	0	0	0	0	0	0	0	0	0	0	0	0	0	0	0	0	0	0	0	0	0	0	0	0	0	0	0	0
[1]Crenarchaeota	0	0	0	0	0	0	0	0	0	0	0	0	0	0	0	0	0	0	0	0	0	0	0	0	0	0	0	0	0	0	0	0	0	0	0	0	0	0	0	0	0	0	0	0	0	0	0	0	0
[1]Armatimonadetes	0	0	0	0	0	0	0	0	0	0	0	0	0	0	0	0	0	0	0	0	0	0	0	0	0	0	0	0	0	0	0	0	0	0	0	0	0	0	0	0	0	0	0	0	0	0	0	0	0
[1]Planctomycetes	0	0	0	0	0	0	0	0	0	0	0	0	0	0	0	0	0	0	0	0	0	0	0	0	0	0	0	0	0	0	0	0	0	0	0	0	0	0	0	0	0	0	0	0	0	0	0	0	0
Shannon Value	1.02176	0.725088	0.555606	0.325981	1.03207	0.744304	0.670853	0.663819	0.954406	0.713524	1.14437	1.35166	0.639353	0.774175	0.239654	0.890165	0.612455	0.459639	0.646136	0.75718	0.744063	1.09412	0.491917	1.07701	0.928514	0.415691	0.600303	0.943811	0.42151	0.823867	0.873755	1.02834	0.339911	0.917693	0.573067	0.854645	0.921315	0.700211	0.431457	1.28364	0.810063	1.03525	1.04842	0.778167	1.18389	1.33343	1.06329	0.913551	1.25148
[truncated: 43 more columns]

## Sheet: Family
name	162002-ID1503-A10-V1-6025	162003-ID1503-A08-V1-6026	162004-ID1503-A14-V1-6027	162005-ID1503-A02-V1-6028	162006-ID1503-A16-V1-6029	162007-ID1503-A17-V1-6030	162008-ID1503-A35-V1-6031	162009-ID1503-A15-V1-6032	162010-ID1503-A12-V1-6033	162011-ID1503-A21-V1-6034	162012-ID1503-A41-V1-6035	162013-ID1503-A28-V1-6036	162014-ID1503-A07-V1-6037	162015-ID1503-A18-V1-6038	162016-ID1503-A24-V1-6039	162017-ID1503-A11-V1-6040	162018-ID1503-A04-V1-6041	162019-ID1503-A06-V1-6042	162020-ID1503-A05-V1-6043	162021-ID1503-A09-V1-6044	162022-ID1503-A03-V1-6045	162023-ID1503-A01-V1-6046	162024-ID1503-A22-V1-6047	162025-ID1503-A39-V1-6048	162026-ID1503-A43-V1-6049	162027-ID1503-A36-V1-6050	162028-ID1503-A19-V1-6051	162029-ID1503-A33-V1-6052	162030-ID1503-A13-V1-6053	162031-ID1503-A23-V1-6054	162032-ID1503-A31-V1-6055	162033-ID1503-A25-V1-6056	162034-ID1503-A32-V1-6057	162035-ID1503-A26-V1-6058	162036-ID1503-A29-V1-6059	162110-ID1503-A42-V1-6572	162111-ID1503-A37-V0-6573	162112-ID1503-A47-V1-6574	162113-ID1503-A40-V1-6575	162114-ID1503-A48-V1-6576	162115-ID1503-A38-V1-6577	162116-ID1503-A27-V1-6578	162117-ID1503-A51-V1-6579	162118-ID1503-A34-V1-6580	162119-ID1503-A44-V1-6581	162120-ID1503-A46-V1-6582	162121-ID1503-A09-V7-6583	162122-ID1503-A18-V7-6584	162123-ID1503-A49-V1-6585
[4]Eubacteriaceae	16.789	7.075	5.547	1.449	2.15	4.314	12.892	5.546	7.17	3.029	1.703	3.647	4.947	3.877	12.831	0.662	5.769	1.944	1.797	4.001	2.943	1.963	1.02	2.579	1.349	3.336	3.133	0.581	8.869	3.598	1.971	3.572	3.908	0.615	4.141	1.423	1.796	3.987	4.385	7.867	2.602	5.352	5.935	3.793	4.176	2.402	2.004	4.989	2.773
[4]Ruminococcaceae	16.653	16.524	30.87	31.993	32.779	32.124	23.663	33.936	28.065	25.375	29.502	8.427	35.669	28.031	24.176	23.264	42.031	51.368	39.37	31.543	44.456	26.454	42.226	33.109	24.793	29.883	25.637	13.171	23.568	15.137	21.626	18.175	27.764	35.732	29.032	31.432	32.93	29.503	21.474	14.169	32.581	15.297	24.246	29.228	13.645	18.164	43.406	8.251	23.21
[4]Lachnospiraceae	12.786	27.059	36.64	41.942	16.094	15.026	11.396	28.37	9.035	36.159	6.454	10.574	27.262	20.51	22.671	17.432	19.003	26.928	20.359	19.404	15.276	14.475	26.969	12.552	18.808	17.268	32.387	24.083	21.309	22.968	18.893	16.362	40.945	10.087	36.573	16.953	14.229	34.134	39.112	10.39	14.746	13.19	7.008	19.205	13.529	8.809	7.487	34.704	7.707
[4]Dietziaceae	6.924	0	0	0	0	0	0	0	0	0	0	0.002	0	0	0	0.019	0	0	0	0	0	0	0	0	0	0	0	0	0	0	0	0	0	0	0.002	0	0	0	0	0	0	0.001	0	0	0	0	0.002	0	0
[4]Clostridiaceae	5.754	0.567	0.287	4.391	1.025	0.306	0.677	1.109	0.691	0.598	0.765	2.059	0.497	0.744	1.535	2.652	0.811	1.026	1.323	0.534	0.196	0.879	2.998	1.342	2.127	0.819	0.909	2.756	0.812	0.37	0.5	1.711	1.505	0.039	1.218	1.018	0.555	0.386	1.767	0.391	0.974	1.407	0.997	0.33	0.383	0.493	0.235	0.701	3.819
[4]Bacteroidaceae	5.513	0.998	2.885	4.314	10.287	10.422	2.373	6.782	3.457	14.22	16.857	9.267	17.03	20.997	0.597	14.413	6.37	6.775	15.869	2.365	2.405	19.117	0.601	2.877	3.394	2.198	4.292	8.471	0.744	13.933	32.49	28.461	4.502	13.468	11.975	14.512	16.259	11.974	1.046	22.492	15.717	19.203	16.004	20.847	9.004	12.999	16.919	18.099	16.334
[4]Akkermansiaceae	5.356	7.761	0.012	0.163	9.356	0.01	0.546	0.282	17.017	0.004	12.791	27.847	0.541	0.018	0.062	0	2.512	0.842	0.002	4.353	0.011	5.192	0.007	11.444	3.394	3.078	0.437	0.592	0.592	3.663	0	0.004	0.002	0.008	0	2.284	1.523	0.016	0.007	14.587	0.118	1.308	3.996	0.021	17.665	20.162	4.19	0.037	11.689
[4]Streptococcaceae	4.547	0.477	3.143	1.102	4.48	0.27	0.488	1.566	0.02	0.568	0.13	0.128	0.906	0.806	0.171	1.08	1.397	0.46	0.345	0.933	1.827	0.353	2.587	0.377	2.954	0.481	1.178	0.303	0.269	0.233	0.605	0.703	0.26	2.027	0.376	0.11	0.454	0.778	3.053	0.906	1.395	0.218	0.131	0.555	0.276	0.927	0.385	2.214	0.471
[4]Rhodospirillaceae	3.687	0.03	0	0	0	0	0	0	0.004	0.002	0	0	0.01	0.41	0.017	4.006	0.016	0.007	0.013	0.011	0	0.005	0.01	0.003	0.008	0	0.007	0	0.007	0.125	1.716	0	0.005	0	0	0.047	0.001	0	0	0.038	0.007	0.04	0.028	0.006	0.37	0.004	0	0.001	0
[4]Gracilibacteraceae	3.656	2.221	0.134	0.008	0	0.274	1.908	0.251	3.158	0.289	0.918	0.029	0.012	4.153	5.042	0.007	2.812	2.808	5.948	5.362	0.008	0.499	3.087	0.981	0.339	0.013	4.264	0.757	5.551	2.794	1.577	0.122	1.862	0.001	0.137	3.461	0.773	0.005	0.012	0.157	5.576	8.402	1.112	1.559	0.007	2.666	1.606	0.022	0.231
[4]Oscillospiraceae	3.134	4.762	0.162	0.046	1.096	5.164	8.376	0.132	8.687	2.008	2.058	1.995	0.961	1.365	3.761	0.929	2.187	0.744	1.674	0.428	0.942	3.335	1.688	0.392	0.105	10.768	1.987	5.507	1.318	6.393	3.258	5.94	1.921	1.498	1.521	3.781	4.266	1.294	0.045	6.362	1.464	3.335	8.503	0.709	9.402	2.161	1.02	0.31	2.956
[0]Bacteria;[1]Firmicutes;[2]Clostridia;[3]Clostridiales;[4]null	2.558	5.748	1.725	0.302	0.909	0.604	1.514	0.571	1.653	0.456	1.961	0.914	1.072	1.399	5.89	6.955	1.917	0.552	0.468	0.229	0.851	1.579	1.164	0.625	0.737	2.109	1.454	2.987	5.279	4.958	0.61	1.542	2.226	0.39	0.695	1.62	1.442	1.02	0.2	0.577	1.238	2.156	2.286	0.673	1.258	0.918	0.783	0.925	1.762
[4]Bifidobacteriaceae	1.885	9.562	7.897	1.582	6.351	0.584	3.4	5.216	1.851	5.385	6.322	3.59	0.451	1.091	0.199	0.334	2.884	1.938	0.243	12.824	18.84	8.919	1.006	8.236	19.767	2.073	1.742	24.409	5.328	2.088	1.119	3.274	1.516	18.069	0.855	1.735	5.681	3.319	3.927	5.172	4.701	13.882	1.726	2.409	7.231	13.428	7.338	3.328	9.628
[4]Rikenellaceae	1.359	0.27	0.014	0.027	1.269	2.927	1.963	0.322	1.375	1.178	1.996	0.738	1.048	1.168	0.072	0.78	0.821	0.374	0.877	0.139	0.148	2.975	2.078	0.537	0.211	1.477	0.752	0.859	0.559	3.859	0.899	1.926	0.59	0.721	0.828	0.991	4.552	1.618	0.02	1.87	2	1.497	2.755	0.846	1.549	2.568	1.212	0.694	1.618
[4]Clostridiales Family XIII. Incertae Sedis	1.326	0.577	0.09	0.043	0.387	0.122	0.523	0.149	0.344	0.153	0.785	0.284	0.512	0.092	0.46	0.141	0.245	0.082	0.103	0.1	0.046	0.124	0.158	0.085	0.177	0.431	0.118	0.541	0.117	0.511	0.067	0.221	0.14	0.013	0.283	0.201	0.357	0.089	0.011	0.175	0.112	0.166	0.184	0.091	0.094	0.242	0.094	0.813	0.232
[4]Porphyromonadaceae	1.09	0.189	0.046	0.163	1.696	2.295	0.866	0.071	7.318	0.986	1.616	8.694	1.141	3.086	2.195	4.512	2.142	0.281	1.627	0.095	0.242	3.24	2.356	0.604	0.574	0.24	0.286	1.835	0.264	2.461	3.54	2.715	0.38	0.723	1.17	1.844	2.671	1.167	0.057	1.662	1.32	1.5	4.098	2.463	1.824	1.511	1.334	1.737	2.536
[4]Coriobacteriaceae	0.946	1.346	4.825	0.011	4.408	0.211	0.004	3.024	0.213	1.732	1.128	2.654	1.372	0.76	0.029	1.77	0.307	0.658	0.428	2.424	3.67	0.381	2.022	17.085	7.166	0.011	0.267	1.434	1.069	0.26	0.223	1.414	0.842	2.501	1.753	0.281	3.085	0.438	2.544	3.238	1.585	0.739	2.03	1.512	2.047	4.685	6.856	8.259	2.459
[4]Peptococcaceae	0.939	0.265	0	0.003	0	0.028	0.723	0	0.188	0.009	0.169	0.407	0.039	0.071	1.277	0.087	0.253	0.281	0.035	0.017	0.004	0.109	0.059	0.033	0.006	0.034	0.083	0.031	0.395	0.058	0.051	0.143	0.047	0	0.002	0.135	0.129	0.001	0	0.042	0.041	0.061	0.125	0.064	0.004	0.045	0.003	0.025	0.238
[4]Atopobiaceae	0.926	0.008	0.007	0.005	0.004	0.003	0	0	0.01	0.002	0	0	0	0.003	0	0.006	0.021	0	0.004	0.107	0	0.003	0.024	0.048	0.19	0.002	0.007	0.088	0.002	0.002	0.002	0.004	0	0.004	0.041	0.02	0.011	0.001	0.009	0.023	0	0.003	0	0	0.005	0.008	0.091	0.001	0.195
[4]Heliobacteriaceae	0.516	0	0	0	0	0	0	0	0	0	0	0	0	0	0.002	0	0	0	0	0	0	0	0	0	0	0	0.002	0	0	0.004	0	0	0	0	0	0	0	0	0	0.001	0	0	0	0	0	0	0	0	0.001
[4]Peptostreptococcaceae	0.482	0.268	0.437	0.77	0.719	0.408	0.271	0.509	0.089	0.041	0.577	0.123	1.262	0.167	0.033	0.021	0.057	0.275	0.208	0.417	0.032	0.196	1.299	0.905	0.128	0.346	3.041	0.296	0.046	0.002	0.737	0.245	0.424	0.346	0.71	0.351	0.096	0.247	3.728	0.379	0.848	0.326	0.305	0.105	0.072	0.553	0.253	0.371	0.31
[4]Erysipelotrichaceae	0.472	0.365	1.553	0.166	0.332	0.175	0.15	1.282	0.277	1.047	0.844	0.92	0.748	0.295	0.593	0.402	0.718	0.193	0.413	1.777	0.296	0.315	0.725	0.852	0.969	0.502	0.47	0.898	0.198	0.122	0.582	0.841	0.498	1.617	1.207	0.41	0.347	0.656	4.902	0.376	0.198	0.533	1.337	0.759	0.25	0.803	1.039	0.897	0.215
[4]Spiroplasmataceae	0.409	0.022	0	0	0	0	0	0	0	0	0	0	0	0	0.027	0	0.028	0.005	0	0	0	0.002	0	0	0	0	0	0	0.272	0.02	0	0	0.018	0	0	0.011	0	0	0	0	0.003	0.014	0.031	0.004	0	0	0	0	0.142
[4]Ectothiorhodospiraceae	0.398	0.003	0	0	0	0	0	0	0	0	0.002	0	0	0.005	0.02	0.039	0	0.007	0.007	0.006	0	0.005	0.014	0.002	0	0	0.006	0	0.005	0.002	0.002	0	0	0	0	0.001	0	0	0	0	0.003	0.006	0	0.001	0	0	0.001	0.001	0
[4]Prevotellaceae	0.294	0.295	0.57	0.024	0.028	18.37	9.894	0.004	0.014	0.623	0.042	0.147	0.321	0.011	0.601	4.69	0.146	0.021	0.024	0.046	2.048	0.584	0	0.038	0	0.006	0.042	0.044	0.002	0.053	1.687	0.13	0.007	0	0.159	10.338	0.008	0.009	0.001	0.122	1.722	0.008	2.69	0.035	3.202	0.011	0.522	0.004	1.183
[4]Veillonellaceae	0.277	5.658	0.549	8.015	5.35	0.849	14.459	7.841	0.966	0.137	5.964	3.372	3.426	0.495	6.683	0.638	4.186	0.202	0.204	11.782	3.965	2.735	0.657	1.484	5.912	23.361	7.146	9.017	16.376	8.846	0.061	1.261	9.001	10.917	0.023	2.357	7.306	3.971	9.355	0.053	7.696	0.367	0.117	11.394	0.33	2.134	2.102	0.036	3.768
[4]Thermoactinomycetaceae	0.275	0.008	0.005	0	0.011	0	0.002	0.002	0.006	0.002	0.01	0	0	0.008	0.035	0.148	0.026	0.011	0.022	0.013	0	0.015	1.032	0	0.01	0.002	0.017	0.007	2.142	0.006	0.079	0.006	0.002	0	0	0.012	0.004	0.005	0.001	0.002	0.018	0.028	0.002	0.006	0.002	0.01	0.006	0.002	0.005
[4]Enterobacteriaceae	0.216	0.045	0.028	0.335	0.154	0.034	0.03	1.293	0.125	0.04	0.16	3.895	0.053	0.117	0.008	0.138	0.022	0.314	1.469	0.271	0.033	0.019	0.012	0.041	0.033	0.043	6.625	0.072	0.069	0.132	0.064	5.743	0.017	0.009	0.013	0.017	0.035	2.393	0.027	0.021	0.059	0.399	0.044	0.057	0.024	0.266	0.016	0.016	0.079
[4]Eggerthellaceae	0.145	0.348	0.734	0.082	0.211	0.054	0.623	1.066	0.119	0.057	0.255	0.236	0.116	0.134	0.777	1.487	0.053	0.075	0.273	0.278	1.258	0.047	3.467	2.927	3.57	0.087	0.055	0.49	0.661	0.273	0.014	0.564	0.111	0.632	0.206	0.015	0.703	0.38	0.144	0.56	0.477	0.19	0.15	0.174	0.196	0.467	0.416	0.751	0.129
[4]Bacillaceae	0.123	0.014	0.002	0	0.002	0.003	0.008	0	0.012	0.002	0.014	0.004	0	0.01	5.937	1.52	0.005	0.002	0.005	0.019	0	0.005	0.011	0.006	0.004	0.002	2.385	0.007	0.563	1.817	0.002	0.014	0.005	0.001	0.002	0.012	0.004	0.005	0.001	0.005	0.019	0.021	0.006	0.004	0.009	0.014	0.01	0.003	0.025
[4]Victivallaceae	0.109	0.003	0	0	0	0	0	0	0.03	0	0	0	0	0	0	0	0	0	0	0	0	0.012	0	0	0	0	0.004	0	0	0.016	0.051	0.008	0	0	0	0.007	0	0	0	0.02	0	0	0.178	0	0.081	0	0	0	0.017
[4]Desulfovibrionaceae	0.086	0.008	0.051	0	0.068	0.431	0.219	0	0.037	0.02	0.604	0.347	0.032	0.132	0.004	0.507	0.107	0	0.197	0.008	0	0.154	0.106	0.003	0	0.022	0.009	0.099	0.041	0.011	0.165	0.141	0.026	0.004	0.622	0.334	0.093	0.026	0.013	0.664	0.097	0.127	0.685	0.02	0.068	0.066	0.09	0.004	0.222
[4]Sutterellaceae	0.083	0.022	0	0	0.135	0.044	0.301	0.414	0.285	0.062	0.072	0.047	0.16	1.807	0.033	0.25	0.019	0.025	0.114	0.044	0.008	0.629	0.003	0.003	0.111	0	0.091	0.102	0.011	0.533	1.409	0.046	0.063	0.233	0.033	0.461	0.063	0.111	0.325	0.682	0.538	0.45	0.874	0.094	0	0.078	0.309	1.146	0.418
[0]Bacteria;[1]Firmicutes;[2]Bacilli;[3]Bacillales;[4]null	0.067	0.034	0.146	0.08	0.104	0.048	0.006	0.019	0	0.055	0.002	0.004	0.034	0.063	0	0.006	0.021	0.07	0.049	0.061	0.017	0.01	0.055	0.144	0.06	0.031	0.068	0.004	0.029	0.006	0.049	0.12	0.017	0.108	0.096	0.026	0.014	0.015	0.09	0.049	0.018	0.03	0.001	0.033	0.019	0.011	0.016	0.065	0.007
[4]Lactobacillaceae	0.035	0.017	0.255	0.569	0.264	0.123	0.057	0.019	0.008	0.086	0.002	0.065	0.006	1.037	0.843	5.156	0.07	0.082	0.017	0.027	0.008	0.222	0.027	0.049	0.039	0.529	0.083	0.244	0.096	0.232	0.055	0.199	0.237	0.006	0.183	0.223	0.044	0.068	1.107	0.171	0.031	0.297	0.399	0.506	0.011	0.038	0.091	0.102	0.3
[4]Catabacteriaceae	0.028	0.033	0	0	0	0.003	0.03	0	0.008	0.016	0.03	0.02	0.01	0	0.002	0.013	0.032	0	0.002	0	0	0.005	0.005	0	0	0.004	0.002	0.039	0.029	0.007	0.002	0.147	0.003	0	0	0.011	0.011	0	0	0.004	0.001	0.002	0.003	0	0.012	0.005	0	0.008	0.013
[4]Actinomycetaceae	0.023	0.023	0.029	0.013	0.021	0.01	0.009	0.005	0.014	0.009	0.022	0.016	0.017	0.008	0.077	0.017	0.037	0.016	0.321	0.033	0.038	0.009	1.289	0.201	0.725	0.004	0.026	0.037	0.021	0.053	0.002	0.066	0.027	0.01	0.01	0.01	0.025	0.022	0.025	0.035	0.023	0.035	0.009	0.005	0.026	0.051	0.024	0.021	0.059
[4]Peptoniphilaceae	0.021	0.003	0	0	0.012	0	0	0	0	0	0.008	0.008	0.002	0.003	0.024	0.062	0.007	0.005	0	0.004	0.006	0.018	0	0.025	0.004	0	0.002	0.004	0.005	0.002	0	0.142	0.002	0.075	0.01	0.001	0.003	0.004	0.005	0.015	0.001	0.004	0.001	0.004	0	0.014	0.008	0.008	0.001
[0]Bacteria;[1]Firmicutes;[2]Tissierellia;[3]null;[4]null	0.019	0.003	0	0.003	0.04	0	0	0.002	0.002	0.011	0.01	0.018	0	0	0.002	0.002	0.004	0.002	0	0.006	0.019	0	0.087	0	0	0	0	0.002	0.222	0.02	0.002	0.006	0.002	0	0.006	0	0.001	0	0	0.002	0.002	0.001	0	0	0	0.001	0	0.001	0.001
[4]Defluviitaleaceae	0.018	0.21	0	0.005	0.046	0.572	0.234	0.014	0.184	1.235	0.138	7.222	0.083	0.021	0.04	0.283	0.732	0.007	0.004	0.002	0.002	0.337	0.845	0.013	2.005	0.223	0.017	0.027	0.189	3.92	0.002	0.098	0.99	0	1.526	2.863	0.091	0.008	0.009	0.146	0.003	0.69	0.088	0.043	0.024	0.049	0.005	0.016	0.205
[4]Synergistaceae	0.016	0.157	0.063	0	0.024	0.008	0.024	0	0.029	0.007	0.026	0.035	0	0.003	0.034	0.05	0.058	0.002	0.002	0.162	0.004	0.008	0.007	0.163	0.006	0.031	0.01	0.002	0.036	0.002	0.002	0.014	0	0	0	0.173	0.001	0.003	0	0.366	0.003	0.081	0.112	0	0	0.107	0.001	0.001	0.345
[0]Bacteria;[1]Firmicutes;[2]Tissierellia;[3]Tissierellales;[4]null	0.013	0.102	0	0	0	0	0.002	0	0.112	0	0	0	0	0.03	0	0	0.019	0.007	0.002	0.004	0	3.463	0.015	0	0	0	0.006	0	0.295	0.043	0.002	0.004	0.005	0	0	0.004	0	0	0	0	0.003	0.274	0	0.003	0	0.001	0.001	0	0.004
[4]Pasteurellaceae	0.011	0.006	0	0.411	0.002	0.137	0.003	0	0.002	0.03	0	0	0.041	0.036	0	0	0.016	0.002	0.018	0.008	0.141	0.015	0	0.002	0.002	0.015	0.311	0.002	0.032	0.006	0.014	0.002	0.01	0.001	0	0.004	0	0.004	2.395	0	0.406	0.012	0.02	0.043	0.018	0.001	0	0	0.006
[0]Bacteria;[1]null;[2]null;[3]null;[4]null	0.008	0	0	0	0	0	0	0	0	0	0	0	0	0	0	0.006	0	0.002	0.002	0	0	0.007	0	0	0	0	0.002	0	0	0.009	0	0	0	0	0	0	0	0	0	0	0.003	0.001	0	0	0	0	0	0	0
[4]Caldicoprobacteraceae	0.005	0	0	0	0.007	0.013	0.073	0.002	0.008	0.009	0.145	0.002	0	0.02	0.013	0.723	0.007	0.005	0	0.006	0	0.005	0	0.002	0.002	0	0	0	0.002	0.031	0	0.038	0.002	0	0	0.004	0.001	0.001	0	0.001	0.002	0.002	0.006	0.001	0.001	0.004	0.001	0	0.009
[4]Campylobacteraceae	0.005	0	0	0.003	0	0	0.002	0	0	0.004	0	0.012	0.007	0	0.002	0.002	0	0.002	0.021	0	0	0.002	0	0	0	0	0.002	0	0	0.011	0.004	0.024	0	0	0.002	0.001	0	0	0	0.002	0.004	0.002	0	0	0	0	0.004	0	0
[4]Thermoanaerobacterales Family III. Incertae Sedis	0.005	0	0	0	0	0	0	0	0	0.002	0.004	0	0	0.003	0	0.004	0	0.005	0.004	0.002	0	0.002	0	0	0.002	0	0	0	1.406	0	0	0	0	0	0	0	0	0	0	0	0	0	0	0	0	0	0	0	0
[4]Flavobacteriaceae	0.005	0	0	0	0	0.01	0	0	0.002	0.002	0	0	0	0	0	0	0	0	0	0	0	0	0	0	0	0	0	0	0	0	0	0	0	0.001	0	0	0.055	0	0	0	0	0	0.001	0	0	0	0	0	0
[4]Christensenellaceae	0.005	2.449	0.009	0.019	0.018	0.464	1.295	0.057	0.773	0.071	2.341	0.498	0.134	0.023	2.868	0.298	1.729	0.029	0.074	0.017	0.036	0.272	0.069	0.069	0.004	0.489	0.391	0.097	0.858	0.244	0.013	3.588	0.04	0.001	0.067	0.217	0.286	0.026	0.003	0.133	0.048	0.107	2.122	0.012	0.065	0.272	0.052	0.039	4.032
[4]Acidaminococcaceae	0.005	4.355	1.224	1.899	0.015	3.219	0.003	0.002	6.295	4.233	3.417	1.614	0	6.885	0.042	0.028	0.002	1.539	5.864	0.004	0.004	1.09	0.007	0.122	0	0.009	0.058	0	0.002	0	5.59	0	0.002	0.003	4.496	0.033	0.008	1.789	0.011	5.983	1.381	8.011	6.787	1.568	12.853	2.733	0.004	11.311	0.004
[4]Micrococcaceae	0.003	0.033	0.006	0.006	0.029	0.003	0	0.012	0	0.009	0.004	0	0.002	0.003	0.012	0.009	0.032	0.009	0.005	0.019	0.061	0.005	0.027	0.005	0.054	0.007	0.008	0.007	0.02	0	0	0.012	0.002	0.001	0	0.001	0.002	0	0.019	0	0.001	0.003	0	0.007	0.013	0.003	0	0	0.001
[4]Enterococcaceae	0.003	0.044	0.007	0.003	0	0.008	0.002	0.007	0	0	0.1	0.004	0.012	0	0.004	0	0.002	0	0	0	0.124	0	0.003	0.002	0.012	0.01	0.002	0.007	0.008	0.004	0.004	0.004	0.003	0.004	0.005	0.007	0.004	0.417	0.011	0.003	0.006	0.006	0.002	0.004	0.008	0.003	0.003	0.002	0.006
[4]Corynebacteriaceae	0.003	0	0	0	0.011	0	0.013	0.031	0.002	0.019	0.002	0.006	0.004	0	0.002	0.002	0	0.008	0	0.004	0.009	0.002	0	0.008	0.144	0.002	0.002	0	0.005	0.007	0.002	0.016	0.002	0	0.002	0.001	0.001	0	0.004	0	0.001	0.006	0	0	0	0.011	0.001	0.001	0.001
[4]Fusobacteriaceae	0.003	0	0	0	0.002	0.003	0	0	0	0	0	0.016	0.002	0.008	0	0.015	0.005	0.002	0.004	0	0	0.003	0	0	0	0.006	0	0.002	0.007	0	0.002	0.094	0	0.003	0.011	0	0.001	0.003	0.001	0.007	0.001	0	0	0.309	0.002	0.012	0	0	0.007
[4]Carnobacteriaceae	0.003	0	0.024	0.034	0.048	0.008	0	0.071	0	0.029	0	0	0.017	0.018	0	0	0.005	0.01	0.004	0.019	0.025	0.005	0	0.016	0.043	0.007	0.006	0.005	0.012	0	0.024	0.024	0.014	0.028	0.021	0.01	0.007	0.015	0.096	0.013	0.011	0.001	0	0.005	0.006	0.004	0	0.026	0.001
[4]Thermoanaerobacterales Family IV. Incertae Sedis	0.003	0.017	0	0	0	0	0.013	0	0.004	0	0.022	0.021	0	0	0.05	0.366	0.002	0	0	0	0	0	0	0	0	0	0	0	0.003	0	0	0.048	0	0	0	0	0	0	0	0	0	0	0.006	0	0	0.004	0	0	0.015
[4]Alicyclobacillaceae	0.003	0	0.002	0	0	0	0	0	0.006	0	0.006	0.002	0	0.008	0	0	0.002	0	0	0	0	0.002	0.046	0	0	0	0.002	0.046	0.056	0.002	0.002	0	0.002	0	0	0	0	0	0	0	0.005	0.003	0	0	0	0.003	0.004	0	0.015
[0]Bacteria;[1]Cyanobacteria;[2]null;[3]Oscillatoriales;[4]null	0	0.017	0	0.003	0.009	0	0	0	0	0	0.002	0	0	0.041	0.008	0.007	0.002	0	0.032	0.004	0	0	0	0.005	0.025	0	0	0	0.014	0.022	0	0	0.002	0	0	0	0.002	0.003	0.001	0.001	0.001	0	0	0.431	0.001	0.002	0	0	0
[4]Thermoanaerobacteraceae	0	0.009	0	0	0	0	0.009	0	0	0	0.004	0.002	0	0.005	0.024	0.028	0.005	0.002	0	0.002	0	0.002	0.002	0.002	0	0	0	0.005	0.002	0	0	0	0	0	0	0.002	0.002	0	0	0	0.004	0.002	0	0.001	0	0.002	0	0	0.01
[4]Haloplasmataceae	0	0.003	0	0	0	0	0	0	0	0	0	0	0	0	0	0	0	0	0	0	0	0	0	0	0	0	0	0	0	0	0	0	0	0	0	0	0	0	0	0	0	0	0.001	0	0	0	0	0	0
[4]Clostridiales Family XVI. Incertae Sedis	0	0.003	0	0	0	0	0	0	0	0	0	0	0	0	0	0	0	0	0	0	0	0	0	0	0	0	0	0	0	0	0	0	0	0	0	0	0	0	0	0	0	0	0	0	0	0	0	0	0
[4]Tissierellaceae	0	0.003	0	0	0.002	0	0	0.002	0	0	0	0	0	0	0.002	0	0	0	0	0	0	0	0	0	0	0	0	0	0	0	0	0	0	0	0	0	0	0	0	0	0.003	0.001	0	0.001	0	0	0	0	0
[4]Microbacteriaceae	0	0.003	0	0	0	0	0	0	0	0	0	0	0	0	0	0	0.002	0	0	0	0	0	0	0	0	0	0	0	0	0	0	0	0	0	0	0	0	0	0	0	0	0	0	0.001	0	0	0.001	0	0
[4]Bdellovibrionaceae	0	0.003	0	0	0.002	0	0	0	0	0	0	0	0	0	0	0	0.053	0	0	0.002	0	0	0	0	0.008	0	0	0	0	0	0	0	0	0	0	0	0	0	0	0	0	0	0	0	0	0	0	0	0
[4]Leuconostocaceae	0	0	0.019	0	0.002	0	0	0	0	0	0	0.031	0.004	0	0	0	0.002	0	0.002	0.011	0	0.002	0.007	0	0	0	0	0	0	0	0	0.004	0.019	0.023	0	0.001	0.003	0.002	0	0.006	0.002	0.001	0	0	0	0.015	0	0.026	0.001
[4]Leptotrichiaceae	0	0	0.002	0	0	0	0	0	0	0	0	0	0	0	0	0.013	0	0	0	0	0	0	0	0	0	0	0	0	0	0	0	0	0	0	0	0	0	0	0.002	0.006	0	0	0	0	0	0.019	0	0	0.004
[4]Staphylococcaceae	0	0	0.002	0.003	0.004	0	0	0	0	0.002	0.004	0	0.007	0.003	0	0	0	0	0	0	0	0	0	0.002	0.004	0.004	0.006	0	0	0	0	0	0.041	0	0	0	0.002	0.039	0.003	0.002	0.004	0.001	0.001	0.001	0.004	0.003	0.004	0.001	0.001
[4]Aerococcaceae	0	0	0	0.011	0	0	0	0.005	0	0	0	0	0	0	0	0	0.007	0.005	0	0	0.008	0.005	0	0.003	0.002	0.002	0.007	0	0.007	0	0.009	0.002	0	0.04	0.005	0.005	0.003	0.015	0.034	0.01	0.002	0.004	0.001	0.003	0.006	0.003	0.004	0.005	0.001
[4]Rhizobiaceae	0	0	0	0.003	0	0	0	0	0	0	0	0	0	0	0	0	0	0	0	0	0	0	0	0	0	0	0	0	0	0	0	0	0	0	0	0	0	0	0	0	0	0	0	0	0	0	0	0	0
[4]Neisseriaceae	0	0	0	0.003	0	0	0	0.002	0	0	0	0	0	0	0	0.002	0.002	0	0	0.002	0	0	0	0	0	0.002	0.01	0	0.009	0	0	0	0	0	0	0	0	0	0	0.001	0	0.001	0	0	0.014	0	0	0	0.001
[4]Succinivibrionaceae	0	0	0	0.003	0	0	0	0	0	0	0	0	0	0	0	0	0	0	0	0	0	0	0	0	0	0	0	0	0	0	0	0	0	0	0	0	0	0	0	0	0	0	0	0	0	0	0	0	0
[4]Acetobacteraceae	0	0	0	0	0.015	0.005	0	0	0	0	0	0	0	0	0	0	0.016	0	0	0	0	0	0	0	0	0	0	0	0.029	0	0.009	0	0	0	0	0.114	0	0	0	0	0	0	0	0	0.002	0	0	0	0
[4]Halomonadaceae	0	0	0	0	0.004	0	0	0	0	0	0	0	0	0	0	0	0	0	0	0	0	0	0	0.002	0	0	0	0	0	0	0	0	0.002	0	0	0.001	0	0	0	0	0	0.002	0.001	0.001	0	0	0.001	0	0
[4]Comamonadaceae	0	0	0	0	0	0.2	0	0	0	0	0	0	0	0	0	0	0	0	0	0	0	0	0	0	0.002	0	0	0	0	0	0	0	0.002	0.001	0	0	0	0	0	0	0.001	0	0.001	0	0	0	0	0	0
[4]Methanobacteriaceae	0	0	0	0	0	0.122	0.22	0	0.283	0	0	0	0	0	0.1	0	0.202	0	0	0	0	0.035	0.123	0	0	0	0.13	0	0	0.002	0	0	0	0	0	0.041	0	0	0	0	0	0	0.039	0	0.027	0	0	0	0
[4]Oxalobacteraceae	0	0	0	0	0	0.011	0	0	0.029	0	0.014	0.008	0	0	0	0	0.03	0	0	0	0	0.051	0	0	0	0	0	0	0	0	0	0.052	0	0	0	0.018	0.034	0	0.001	0	0	0.051	0.067	0.009	0	0	0.001	0	0.058
[4]Rhodocyclaceae	0	0	0	0	0	0.003	0	0	0	0	0	0	0	0	0	0	0	0	0	0	0	0	0	0	0	0	0	0	0	0	0	0	0	0	0	0	0	0.001	0	0.001	0	0	0	0	0	0	0	0	0.001
[4]Planococcaceae	0	0	0	0	0	0.003	0	0	0	0	0	0.006	0	0	0	0	0	0	0	0.002	0	0.003	0	0	0	0	0	0.002	0	0	0	0.002	0	0	0	0	0	0	0	0	0.001	0	0	0.001	0	0.001	0	0	0
[0]Bacteria;[1]Proteobacteria;[2]Betaproteobacteria;[3]Burkholderiales;[4]null	0	0	0	0	0	0.003	0	0	0	0	0	0	0	0	0	0	0	0	0	0	0	0	0	0	0	0	0	0	0	0	0	0	0	0	0	0	0	0	0	0	0	0	0	0	0	0	0	0	0
[4]Kiloniellaceae	0	0	0	0	0	0.003	0	0	0	0	0	0	0.005	0.036	0	0.002	0	0	0	0	0	0	0	0	0	0	0	0	0.012	0.016	0.23	0	0	0	0	0.008	0	0	0	0	0	0.004	0.001	0	0.156	0	0	0	0
[4]Clostridiales Family XII. Incertae Sedis	0	0	0	0	0	0	0.739	0.002	0	0	0	0.055	0	0	0.073	0.188	0.002	0	0	0.021	0	0	0	0.003	0	0.002	0.002	0	0	0.004	0	0	0.002	0	0	0.007	0	0.034	0	0	0.204	0.138	0.006	0	0.002	0.002	0.056	0	0.367
[4]Propionibacteriaceae	0	0	0	0	0	0	0.005	0	0.004	0	0	0	0	0	0.004	0.002	0	0	0	0.03	0	0	0	0	0.002	0	0	0.002	0.002	0	0	0	0	0	0	0	0	0	0	0.002	0	0.001	0	0	0	0.002	0.001	0	0
[4]Acholeplasmataceae	0	0	0	0	0	0	0.005	0	0	0	0	0	0	0	0.008	0	0	0	0.004	0	0	0.02	0	0	0	0	0	0	0.022	0	0	0	0	0	0	0.002	0	0	0	0	0	0	0	0	0	0	0	0	0.017
[4]Syntrophomonadaceae	0	0	0	0	0	0	0.003	0	0.008	0	0.006	0.004	0	0	0.008	3.805	0	0	0	0	0	0	0	0.003	0.002	0	0	0	0	0	0	0.004	0	0	0	0.002	0	0	0	0	0	0	0.001	0	0	0	0	0	0.002
[4]Natranaerobiaceae	0	0	0	0	0	0	0.002	0	0	0	0.002	0	0	0	0	0	0	0	0	0	0	0.002	0	0	0	0	0	0	0	0	0	0	0	0	0	0.001	0	0	0	0	0	0.001	0	0	0	0.001	0.002	0	0.004
[4]Anaeroplasmataceae	0	0	0	0	0	0	0	0	0.016	0	0	0	0	0	0	0	0.002	0	0.105	0	0	0.093	0	0	0	0.002	0.015	0	0.01	0	0	0	0	0	0	0	0	0	0	0	0	0	0	0	0	0	0	0	0.007
[4]Cytophagaceae	0	0	0	0	0	0	0	0	0.004	0	0	0	0	0	0.002	0	0	0	0	0	0	0	0	0	0	0	0	0	0	0	0	0	0	0	0	0	0	0	0	0.002	0	0	0	0	0	0	0	0	0
[4]Chitinophagaceae	0	0	0	0	0	0	0	0	0.002	0	0	0	0	0	0	0	0	0	0	0	0	0	0	0	0	0	0	0	0	0	0	0	0	0	0	0	0	0	0	0	0	0	0	0	0	0	0	0	0
[4]Oceanospirillaceae	0	0	0	0	0	0	0	0	0.002	0	0	0	0	0	0	0	0	0	0	0	0	0	0.002	0	0	0	0	0	0	0	0	0	0	0	0	0	0	0	0	0	0	0	0	0	0.001	0	0	0	0
[4]Geobacteraceae	0	0	0	0	0	0	0	0	0.002	0	0	0	0	0	0	0.002	0	0	0	0	0	0	0	0	0.002	0	0	0	0	0	0	0	0.002	0	0	0	0	0	0	0	0	0	0	0	0	0	0	0	0
[0]Bacteria;[1]Firmicutes;[2]null;[3]null;[4]null	0	0	0	0	0	0	0	0	0.002	0	0	0	0	0	0	0	0	0	0.005	0	0	0	0	0	0	0	0.004	0	0	0.002	0	0	0	0	0	0	0	0.001	0	0	0	0.01	0	0.001	0	0	0	0	0.001
[4]Sphingobacteriaceae	0	0	0	0	0	0	0	0	0.002	0	0	0	0	0	0	0	0	0	0	0	0	0	0	0	0	0	0	0	0	0.047	0	0	0	0	0	0	0	0	0	0	0	0	0	0	0	0	0	0	0
[4]Paenibacillaceae	0	0	0	0	0	0	0	0	0	0	0.002	0	0	0	0	0	0	0	0.002	0	0	0	0	0	0	0	0.002	0	0	0	0	0.002	0	0	0	0	0.001	0.001	0	0.001	0.004	0.002	0	0.002	0	0.002	0.001	0.001	0.002
[4]Halobacteroidaceae	0	0	0	0	0	0	0	0	0	0	0.002	0	0	0	0.002	0	0	0	0	0	0	0	0	0	0	0	0.002	0	0	0	0	0	0	0	0	0	0.001	0	0	0	0	0	0	0	0	0	0	0	0
[4]Verrucomicrobiaceae	0	0	0	0	0	0	0	0	0	0	0	0	0.007	0	0.002	0	0	0	0	0	0	0	0	0	0	0	0.004	0	0	0.029	0	0	0	0	0	0.004	0.001	0	0.001	0	0.001	0	2.646	0	0.002	0	0	0	0.089
[4]Burkholderiaceae	0	0	0	0	0	0	0	0	0	0	0	0	0	0.003	0	0	0.005	0	0	0	0	0	0	0	0	0	0.006	0	0.009	0	0.002	0	0	0	0	0	0	0	0	0	0	0	0.001	0	0.001	0	0	0	0
[4]Piscirickettsiaceae	0	0	0	0	0	0	0	0	0	0	0	0	0	0.003	0	0	0	0	0	0	0	0	0	0	0	0	0	0	0	0	0	0	0	0	0	0	0	0	0	0	0	0	0	0	0	0	0	0	0
[0]Bacteria;[1]Cyanobacteria;[2]null;[3]Chroococcales;[4]null	0	0	0	0	0	0	0	0	0	0	0	0	0	0.003	0	0	0	0	0.005	0	0	0	0	0	0	0	0	0	0.012	0.002	0	0	0	0	0	0	0	0	0	0	0	0	0	0.011	0	0	0	0	0
[4]Sphingomonadaceae	0	0	0	0	0	0	0	0	0	0	0	0	0	0.003	0	0	0	0	0	0	0	0	0	0	0	0	0	0	0	0	0	0	0	0	0	0	0	0	0	0	0	0	0	0	0	0	0	0	0
[4]Syntrophobacteraceae	0	0	0	0	0	0	0	0	0	0	0	0	0	0	0.021	0	0.002	0	0	0	0	0	0	0	0	0	0	0	0	0	0	0	0	0	0	0	0.001	0	0	0	0	0	0	0	0	0	0	0	0
[4]Rhodanobacteraceae	0	0	0	0	0	0	0	0	0	0	0	0	0	0	0.004	0.002	0	0.002	0	0	0	0	0	0	0	0	0	0	0	0	0.002	0	0	0	0	0	0	0	0	0	0	0.002	0.001	0	0	0	0	0	0
[4]Chromatiaceae	0	0	0	0	0	0	0	0	0	0	0	0	0	0	0.004	0	0.002	0	0	0	0	0	0	0	0	0	0	0	0	0	0	0	0	0.011	0	0	0	0	0	0	0.001	0.001	0	0	0	0	0	0	0.001
[4]Methylococcaceae	0	0	0	0	0	0	0	0	0	0	0	0	0	0	0.002	0	0	0.002	0	0	0	0	0	0	0	0	0	0	0.002	0.002	0	0	0.002	0	0	0.003	0	0	0	0	0.001	0.001	0.003	0.001	0	0.001	0	0	0
[4]Acidimicrobiaceae	0	0	0	0	0	0	0	0	0	0	0	0	0	0	0	0.002	0	0	0	0	0	0	0	0	0	0	0	0	0	0	0	0	0	0	0	0	0	0	0	0	0	0	0	0	0	0	0	0	0
[4]Nostocaceae	0	0	0	0	0	0	0	0	0	0	0	0	0	0	0	0.002	0	0	0.036	0	0	0	0	0	0	0	0	0	0.103	0	0	0	0	0	0	0	0	0	0	0	0	0	0	0.002	0	0	0	0	0
[4]Acidiferrobacteraceae	0	0	0	0	0	0	0	0	0	0	0	0	0	0	0	0	0.002	0	0	0	0	0	0	0	0	0	0	0	0	0	0	0	0	0	0	0	0	0	0	0	0	0	0	0	0	0	0	0	0
[4]Magnetococcaceae	0	0	0	0	0	0	0	0	0	0	0	0	0	0	0	0	0.002	0	0	0	0	0	0	0	0	0	0	0	0	0	0	0	0	0	0	0	0	0	0	0	0	0	0	0	0	0	0	0	0
[4]Pseudomonadaceae	0	0	0	0	0	0	0	0	0	0	0	0	0	0	0	0	0.002	0	0	0	0	0	0	0.004	0	0	0	0	0	0	0	0	0	0.001	0	0	0	0	0	0	0.001	0.001	0	0	0	0.002	0	0.001	0
[4]Oleiphilaceae	0	0	0	0	0	0	0	0	0	0	0	0	0	0	0	0	0	0	0.009	0	0	0	0	0	0	0	0	0	0	0	0	0	0	0	0	0	0	0	0	0	0	0	0	0	0	0	0	0	0
[4]Cardiobacteriaceae	0	0	0	0	0	0	0	0	0	0	0	0	0	0	0	0	0	0	0.002	0	0	0	0	0	0	0	0	0	0	0	0	0	0	0	0	0	0	0	0	0	0	0	0	0	0	0	0	0	0
[4]Conexibacteraceae	0	0	0	0	0	0	0	0	0	0	0	0	0	0	0	0	0	0	0	0	0	0.002	0	0	0	0	0	0	0	0	0	0	0.002	0	0	0	0	0	0	0	0	0	0	0	0	0	0	0	0
[4]Syntrophorhabdaceae	0	0	0	0	0	0	0	0	0	0	0	0	0	0	0	0	0	0	0	0	0	0	0.003	0	0	0	0	0	0	0	0	0	0	0	0	0	0	0	0	0	0	0	0	0	0	0	0	0	0
[4]Hyphomonadaceae	0	0	0	0	0	0	0	0	0	0	0	0	0	0	0	0	0	0	0	0	0	0	0.002	0	0	0	0	0	0	0.007	0.005	0	0	0	0	0.001	0	0	0	0	0	0	0	0	0.001	0	0	0	0
[0]Bacteria;[1]Actinobacteria;[2]Actinobacteria;[3]Micrococcales;[4]null	0	0	0	0	0	0	0	0	0	0	0	0	0	0	0	0	0	0	0	0	0	0	0	0.002	0	0	0	0	0	0	0	0	0	0	0	0	0	0	0	0	0	0	0	0	0	0	0	0	0
[4]Clostridiales Family XVII. Incertae Sedis	0	0	0	0	0	0	0	0	0	0	0	0	0	0	0	0	0	0	0	0	0	0	0	0.002	0	0	0	0	0	0	0	0	0	0	0	0	0	0	0	0	0	0	0	0	0	0	0	0	0
[4]Legionellaceae	0	0	0	0	0	0	0	0	0	0	0	0	0	0	0	0	0	0	0	0	0	0	0	0.002	0	0	0	0	0	0	0	0	0	0	0	0	0	0	0	0	0	0	0	0	0	0	0	0	0
[4]Moraxellaceae	0	0	0	0	0	0	0	0	0	0	0	0	0	0	0	0	0	0	0	0	0	0	0	0	0.002	0	0	0	0	0	0	0	0	0.007	0	0	0	0	0	0	0	0	0	0	0	0	0	0	0
[4]Bogoriellaceae	0	0	0	0	0	0	0	0	0	0	0	0	0	0	0	0	0	0	0	0	0	0	0	0	0.002	0	0	0	0	0	0	0	0	0	0	0	0	0	0	0	0	0	0	0	0	0	0	0	0
[4]Hyphomicrobiaceae	0	0	0	0	0	0	0	0	0	0	0	0	0	0	0	0	0	0	0	0	0	0	0	0	0	0	0	0.002	0	0	0	0	0	0	0	0	0	0	0	0	0	0	0	0	0	0	0	0	0
[0]Bacteria;[1]Cyanobacteria;[2]null;[3]Stigonematales;[4]null	0	0	0	0	0	0	0	0	0	0	0	0	0	0	0	0	0	0	0	0	0	0	0	0	0	0	0	0.002	0	0	0	0	0	0	0	0	0	0	0	0	0	0	0	0.004	0	0	0	0	0.001
[4]Chrysiogenaceae	0	0	0	0	0	0	0	0	0	0	0	0	0	0	0	0	0	0	0	0	0	0	0	0	0	0	0	0	0	0	0.002	0	0	0	0	0	0	0	0	0	0	0	0	0	0	0	0	0	0
[4]Proteinivoraceae	0	0	0	0	0	0	0	0	0	0	0	0	0	0	0	0	0	0	0	0	0	0	0	0	0	0	0	0	0	0	0.002	0	0	0	0	0	0	0	0	0	0	0	0	0	0.001	0	0	0	0
[4]Prolixibacteraceae	0	0	0	0	0	0	0	0	0	0	0	0	0	0	0	0	0	0	0	0	0	0	0	0	0	0	0	0	0	0	0.002	0	0	0	0	0	0	0	0	0	0	0	0	0	0	0	0	0	0
[4]Cyclobacteriaceae	0	0	0	0	0	0	0	0	0	0	0	0	0	0	0	0	0	0	0	0	0	0	0	0	0	0	0	0	0	0	0	0.012	0	0	0	0	0	0	0	0	0	0	0	0	0	0	0	0	0
[4]Desulfomicrobiaceae	0	0	0	0	0	0	0	0	0	0	0	0	0	0	0	0	0	0	0	0	0	0	0	0	0	0	0	0	0	0	0	0.002	0	0	0	0	0	0	0.002	0.001	0.001	0	0	0	0	0	0.001	0	0
[4]Deinococcaceae	0	0	0	0	0	0	0	0	0	0	0	0	0	0	0	0	0	0	0	0	0	0	0	0	0	0	0	0	0	0	0	0	0.002	0	0	0	0	0	0	0	0	0	0	0	0	0	0	0	0
[4]Chromobacteriaceae	0	0	0	0	0	0	0	0	0	0	0	0	0	0	0	0	0	0	0	0	0	0	0	0	0	0	0	0	0	0	0	0	0	0.001	0	0	0	0	0	0	0	0	0	0	0	0	0	0	0
[4]Listeriaceae	0	0	0	0	0	0	0	0	0	0	0	0	0	0	0	0	0	0	0	0	0	0	0	0	0	0	0	0	0	0	0	0	0	0.001	0	0	0	0	0	0	0.001	0	0.003	0	0	0	0	0	0
[4]Methylophilaceae	0	0	0	0	0	0	0	0	0	0	0	0	0	0	0	0	0	0	0	0	0	0	0	0	0	0	0	0	0	0	0	0	0	0.001	0	0	0	0	0	0	0	0	0	0	0	0	0	0	0
[4]Helicobacteraceae	0	0	0	0	0	0	0	0	0	0	0	0	0	0	0	0	0	0	0	0	0	0	0	0	0	0	0	0	0	0	0	0	0	0	0.002	0	0	0	0	0	0	0	0	0	0	0	0	0	0
[4]Nocardioidaceae	0	0	0	0	0	0	0	0	0	0	0	0	0	0	0	0	0	0	0	0	0	0	0	0	0	0	0	0	0	0	0	0	0	0	0	0	0	0.001	0	0	0	0	0	0	0	0	0	0	0
[4]Rhodobacteraceae	0	0	0	0	0	0	0	0	0	0	0	0	0	0	0	0	0	0	0	0	0	0	0	0	0	0	0	0	0	0	0	0	0	0	0	0	0	0.001	0	0	0	0	0	0	0	0	0	0	0
[4]Brucellaceae	0	0	0	0	0	0	0	0	0	0	0	0	0	0	0	0	0	0	0	0	0	0	0	0	0	0	0	0	0	0	0	0	0	0	0	0	0	0.001	0	0	0	0	0	0	0	0	0	0	0
[4]Sporolactobacillaceae	0	0	0	0	0	0	0	0	0	0	0	0	0	0	0	0	0	0	0	0	0	0	0	0	0	0	0	0	0	0	0	0	0	0	0	0	0	0.001	0	0	0	0.001	0	0	0	0	0	0	0
[4]Thioalkalispiraceae	0	0	0	0	0	0	0	0	0	0	0	0	0	0	0	0	0	0	0	0	0	0	0	0	0	0	0	0	0	0	0	0	0	0	0	0	0	0	0	0.002	0	0	0	0	0.001	0	0.001	0	0
[4]Desulfonatronaceae	0	0	0	0	0	0	0	0	0	0	0	0	0	0	0	0	0	0	0	0	0	0	0	0	0	0	0	0	0	0	0	0	0	0	0	0	0	0	0	0.001	0	0	0	0	0	0	0	0	0
[4]Xanthomonadaceae	0	0	0	0	0	0	0	0	0	0	0	0	0	0	0	0	0	0	0	0	0	0	0	0	0	0	0	0	0	0	0	0	0	0	0	0	0	0	0	0	0.002	0.001	0	0	0	0.004	0.001	0	0
[4]Pseudonocardiaceae	0	0	0	0	0	0	0	0	0	0	0	0	0	0	0	0	0	0	0	0	0	0	0	0	0	0	0	0	0	0	0	0	0	0	0	0	0	0	0	0	0.001	0	0	0	0	0	0	0	0
[4]Desulfobacteraceae	0	0	0	0	0	0	0	0	0	0	0	0	0	0	0	0	0	0	0	0	0	0	0	0	0	0	0	0	0	0	0	0	0	0	0	0	0	0	0	0	0	0.001	0	0	0	0	0	0.001	0
[4]Puniceicoccaceae	0	0	0	0	0	0	0	0	0	0	0	0	0	0	0	0	0	0	0	0	0	0	0	0	0	0	0	0	0	0	0	0	0	0	0	0	0	0	0	0	0	0	0.021	0	0	0	0	0	0.005
[4]Halanaerobiaceae	0	0	0	0	0	0	0	0	0	0	0	0	0	0	0	0	0	0	0	0	0	0	0	0	0	0	0	0	0	0	0	0	0	0	0	0	0	0	0	0	0	0	0.001	0	0	0	0	0	0
[4]Syntrophaceae	0	0	0	0	0	0	0	0	0	0	0	0	0	0	0	0	0	0	0	0	0	0	0	0	0	0	0	0	0	0	0	0	0	0	0	0	0	0	0	0	0	0	0	0	0.001	0	0	0	0
[4]Acidobacteriaceae	0	0	0	0	0	0	0	0	0	0	0	0	0	0	0	0	0	0	0	0	0	0	0	0	0	0	0	0	0	0	0	0	0	0	0	0	0	0	0	0	0	0	0	0	0	0.001	0	0	0
[4]Streptomycetaceae	0	0	0	0	0	0	0	0	0	0	0	0	0	0	0	0	0	0	0	0	0	0	0	0	0	0	0	0	0	0	0	0	0	0	0	0	0	0	0	0	0	0	0	0	0	0.001	0	0	0
[0]Bacteria;[1]Firmicutes;[2]Bacilli;[3]Lactobacillales;[4]null	0	0	0	0	0	0	0	0	0	0	0	0	0	0	0	0	0	0	0	0	0	0	0	0	0	0	0	0	0	0	0	0	0	0	0	0	0	0	0	0	0	0	0	0	0	0.001	0	0	0
[4]Holophagaceae	0	0	0	0	0	0	0	0	0	0	0	0	0	0	0	0	0	0	0	0	0	0	0	0	0	0	0	0	0	0	0	0	0	0	0	0	0	0	0	0	0	0	0	0	0	0.001	0	0	0
[4]Thermoleophilaceae	0	0	0	0	0	0	0	0	0	0	0	0	0	0	0	0	0	0	0	0	0	0	0	0	0	0	0	0	0	0	0	0	0	0	0	0	0	0	0	0	0	0	0	0	0	0.001	0	0	0
[4]Methylocystaceae	0	0	0	0	0	0	0	0	0	0	0	0	0	0	0	0	0	0	0	0	0	0	0	0	0	0	0	0	0	0	0	0	0	0	0	0	0	0	0	0	0	0	0	0	0	0	0	0	0.001
[4]Thiotrichaceae	0	0	0	0	0	0	0	0	0	0	0	0	0	0	0	0	0	0	0	0	0	0	0	0	0	0	0	0	0	0	0	0	0	0	0	0	0	0	0	0	0	0	0	0	0	0	0	0	0.001
[4]Entomoplasmataceae	0	0	0	0	0	0	0	0	0	0	0	0	0	0	0	0	0	0	0	0	0	0	0	0	0	0	0	0	0	0	0	0	0	0	0	0	0	0	0	0	0	0	0	0	0	0	0	0	0.001
[4]Caulobacteraceae	0	0	0	0	0	0	0	0	0	0	0	0	0	0	0	0	0	0	0	0	0	0	0	0	0	0	0	0	0	0	0	0	0	0	0	0	0	0	0	0	0	0	0	0	0	0	0	0	0
[4]Thermogemmatisporaceae	0	0	0	0	0	0	0	0	0	0	0	0	0	0	0	0	0	0	0	0	0	0	0	0	0	0	0	0	0	0	0	0	0	0	0	0	0	0	0	0	0	0	0	0	0	0	0	0	0
[0]Bacteria;[1]Proteobacteria;[2]Gammaproteobacteria;[3]null;[4]null	0	0	0	0	0	0	0	0	0	0	0	0	0	0	0	0	0	0	0	0	0	0	0	0	0	0	0	0	0	0	0	0	0	0	0	0	0	0	0	0	0	0	0	0	0	0	0	0	0
[4]Kineosporiaceae	0	0	0	0	0	0	0	0	0	0	0	0	0	0	0	0	0	0	0	0	0	0	0	0	0	0	0	0	0	0	0	0	0	0	0	0	0	0	0	0	0	0	0	0	0	0	0	0	0
[4]Alcanivoracaceae	0	0	0	0	0	0	0	0	0	0	0	0	0	0	0	0	0	0	0	0	0	0	0	0	0	0	0	0	0	0	0	0	0	0	0	0	0	0	0	0	0	0	0	0	0	0	0	0	0
[4]Dehalococcoidaceae	0	0	0	0	0	0	0	0	0	0	0	0	0	0	0	0	0	0	0	0	0	0	0	0	0	0	0	0	0	0	0	0	0	0	0	0	0	0	0	0	0	0	0	0	0	0	0	0	0
[4]Thermaceae	0	0	0	0	0	0	0	0	0	0	0	0	0	0	0	0	0	0	0	0	0	0	0	0	0	0	0	0	0	0	0	0	0	0	0	0	0	0	0	0	0	0	0	0	0	0	0	0	0
[4]Spongiibacteraceae	0	0	0	0	0	0	0	0	0	0	0	0	0	0	0	0	0	0	0	0	0	0	0	0	0	0	0	0	0	0	0	0	0	0	0	0	0	0	0	0	0	0	0	0	0	0	0	0	0
[4]Caldilineaceae	0	0	0	0	0	0	0	0	0	0	0	0	0	0	0	0	0	0	0	0	0	0	0	0	0	0	0	0	0	0	0	0	0	0	0	0	0	0	0	0	0	0	0	0	0	0	0	0	0
[4]Desulfuromonadaceae	0	0	0	0	0	0	0	0	0	0	0	0	0	0	0	0	0	0	0	0	0	0	0	0	0	0	0	0	0	0	0	0	0	0	0	0	0	0	0	0	0	0	0	0	0	0	0	0	0
[4]Granulosicoccaceae	0	0	0	0	0	0	0	0	0	0	0	0	0	0	0	0	0	0	0	0	0	0	0	0	0	0	0	0	0	0	0	0	0	0	0	0	0	0	0	0	0	0	0	0	0	0	0	0	0
[4]Actinospicaceae	0	0	0	0	0	0	0	0	0	0	0	0	0	0	0	0	0	0	0	0	0	0	0	0	0	0	0	0	0	0	0	0	0	0	0	0	0	0	0	0	0	0	0	0	0	0	0	0	0
[4]Desulfohalobiaceae	0	0	0	0	0	0	0	0	0	0	0	0	0	0	0	0	0	0	0	0	0	0	0	0	0	0	0	0	0	0	0	0	0	0	0	0	0	0	0	0	0	0	0	0	0	0	0	0	0
[4]Erythrobacteraceae	0	0	0	0	0	0	0	0	0	0	0	0	0	0	0	0	0	0	0	0	0	0	0	0	0	0	0	0	0	0	0	0	0	0	0	0	0	0	0	0	0	0	0	0	0	0	0	0	0
[4]Veillonellaceae	0	0	0	0	0	0	0	0	0	0	0	0	0	0	0	0	0	0	0	0	0	0	0	0	0	0	0	0	0	0	0	0	0	0	0	0	0	0	0	0	0	0	0	0	0	0	0	0	0
[4]Acidaminococcaceae	0	0	0	0	0	0	0	0	0	0	0	0	0	0	0	0	0	0	0	0	0	0	0	0	0	0	0	0	0	0	0	0	0	0	0	0	0	0	0	0	0	0	0	0	0	0	0	0	0
[4]Selenomonadaceae	0	0	0	0	0	0	0	0	0	0	0	0	0	0	0	0	0	0	0	0	0	0	0	0	0	0	0	0	0	0	0	0	0	0	0	0	0	0	0	0	0	0	0	0	0	0	0	0	0
[0]Bacteria;[1]Chloroflexi;[2]Dehalococcoidia;[3]null;[4]null	0	0	0	0	0	0	0	0	0	0	0	0	0	0	0	0	0	0	0	0	0	0	0	0	0	0	0	0	0	0	0	0	0	0	0	0	0	0	0	0	0	0	0	0	0	0	0	0	0
[4]Thermodesulfobiaceae	0	0	0	0	0	0	0	0	0	0	0	0	0	0	0	0	0	0	0	0	0	0	0	0	0	0	0	0	0	0	0	0	0	0	0	0	0	0	0	0	0	0	0	0	0	0	0	0	0
[4]Gordoniaceae	0	0	0	0	0	0	0	0	0	0	0	0	0	0	0	0	0	0	0	0	0	0	0	0	0	0	0	0	0	0	0	0	0	0	0	0	0	0	0	0	0	0	0	0	0	0	0	0	0
[4]Anaerolineaceae	0	0	0	0	0	0	0	0	0	0	0	0	0	0	0	0	0	0	0	0	0	0	0	0	0	0	0	0	0	0	0	0	0	0	0	0	0	0	0	0	0	0	0	0	0	0	0	0	0
[4]Desulfurococcaceae	0	0	0	0	0	0	0	0	0	0	0	0	0	0	0	0	0	0	0	0	0	0	0	0	0	0	0	0	0	0	0	0	0	0	0	0	0	0	0	0	0	0	0	0	0	0	0	0	0
[4]Alteromonadaceae	0	0	0	0	0	0	0	0	0	0	0	0	0	0	0	0	0	0	0	0	0	0	0	0	0	0	0	0	0	0	0	0	0	0	0	0	0	0	0	0	0	0	0	0	0	0	0	0	0
[4]Sporomusaceae	0	0	0	0	0	0	0	0	0	0	0	0	0	0	0	0	0	0	0	0	0	0	0	0	0	0	0	0	0	0	0	0	0	0	0	0	0	0	0	0	0	0	0	0	0	0	0	0	0
[4]Mycobacteriaceae	0	0	0	0	0	0	0	0	0	0	0	0	0	0	0	0	0	0	0	0	0	0	0	0	0	0	0	0	0	0	0	0	0	0	0	0	0	0	0	0	0	0	0	0	0	0	0	0	0
[4]Iamiaceae	0	0	0	0	0	0	0	0	0	0	0	0	0	0	0	0	0	0	0	0	0	0	0	0	0	0	0	0	0	0	0	0	0	0	0	0	0	0	0	0	0	0	0	0	0	0	0	0	0
[4]Phyllobacteriaceae	0	0	0	0	0	0	0	0	0	0	0	0	0	0	0	0	0	0	0	0	0	0	0	0	0	0	0	0	0	0	0	0	0	0	0	0	0	0	0	0	0	0	0	0	0	0	0	0	0
[4]Armatimonadaceae	0	0	0	0	0	0	0	0	0	0	0	0	0	0	0	0	0	0	0	0	0	0	0	0	0	0	0	0	0	0	0	0	0	0	0	0	0	0	0	0	0	0	0	0	0	0	0	0	0
[4]Thermomonosporaceae	0	0	0	0	0	0	0	0	0	0	0	0	0	0	0	0	0	0	0	0	0	0	0	0	0	0	0	0	0	0	0	0	0	0	0	0	0	0	0	0	0	0	0	0	0	0	0	0	0
[4]Rubritaleaceae	0	0	0	0	0	0	0	0	0	0	0	0	0	0	0	0	0	0	0	0	0	0	0	0	0	0	0	0	0	0	0	0	0	0	0	0	0	0	0	0	0	0	0	0	0	0	0	0	0
[4]Planctomycetaceae	0	0	0	0	0	0	0	0	0	0	0	0	0	0	0	0	0	0	0	0	0	0	0	0	0	0	0	0	0	0	0	0	0	0	0	0	0	0	0	0	0	0	0	0	0	0	0	0	0
[4]Cryptosporangiaceae	0	0	0	0	0	0	0	0	0	0	0	0	0	0	0	0	0	0	0	0	0	0	0	0	0	0	0	0	0	0	0	0	0	0	0	0	0	0	0	0	0	0	0	0	0	0	0	0	0
[4]Micromonosporaceae	0	0	0	0	0	0	0	0	0	0	0	0	0	0	0	0	0	0	0	0	0	0	0	0	0	0	0	0	0	0	0	0	0	0	0	0	0	0	0	0	0	0	0	0	0	0	0	0	0
[0]Bacteria;[1]Proteobacteria;[2]Alphaproteobacteria;[3]Rhizobiales;[4]null	0	0	0	0	0	0	0	0	0	0	0	0	0	0	0	0	0	0	0	0	0	0	0	0	0	0	0	0	0	0	0	0	0	0	0	0	0	0	0	0	0	0	0	0	0	0	0	0	0
[4]Balneolaceae	0	0	0	0	0	0	0	0	0	0	0	0	0	0	0	0	0	0	0	0	0	0	0	0	0	0	0	0	0	0	0	0	0	0	0	0	0	0	0	0	0	0	0	0	0	0	0	0	0
[4]Methermicoccaceae	0	0	0	0	0	0	0	0	0	0	0	0	0	0	0	0	0	0	0	0	0	0	0	0	0	0	0	0	0	0	0	0	0	0	0	0	0	0	0	0	0	0	0	0	0	0	0	0	0
[4]Microbulbiferaceae	0	0	0	0	0	0	0	0	0	0	0	0	0	0	0	0	0	0	0	0	0	0	0	0	0	0	0	0	0	0	0	0	0	0	0	0	0	0	0	0	0	0	0	0	0	0	0	0	0
[4]Nocardiaceae	0	0	0	0	0	0	0	0	0	0	0	0	0	0	0	0	0	0	0	0	0	0	0	0	0	0	0	0	0	0	0	0	0	0	0	0	0	0	0	0	0	0	0	0	0	0	0	0	0
[0]Bacteria;[1]Acidobacteria;[2]Blastocatellia;[3]null;[4]null	0	0	0	0	0	0	0	0	0	0	0	0	0	0	0	0	0	0	0	0	0	0	0	0	0	0	0	0	0	0	0	0	0	0	0	0	0	0	0	0	0	0	0	0	0	0	0	0	0
[4]Bradyrhizobiaceae	0	0	0	0	0	0	0	0	0	0	0	0	0	0	0	0	0	0	0	0	0	0	0	0	0	0	0	0	0	0	0	0	0	0	0	0	0	0	0	0	0	0	0	0	0	0	0	0	0
[4]Solibacteraceae	0	0	0	0	0	0	0	0	0	0	0	0	0	0	0	0	0	0	0	0	0	0	0	0	0	0	0	0	0	0	0	0	0	0	0	0	0	0	0	0	0	0	0	0	0	0	0	0	0
Shannon Value	2.73246	2.4155	1.84928	1.64898	2.2356	2.1342	2.41486	1.97584	2.34592	1.93832	2.38398	2.50875	1.85748	2.15811	2.32715	2.53744	2.10399	1.55904	1.92017	2.11246	1.79928	2.36433	1.96773	2.14335	2.27025	2.01865	2.18864	2.21795	2.33323	2.49313	2.07692	2.32425	1.83306	1.94308	1.90065	2.2675	2.20875	1.95086	1.99389	2.42186	2.27998	2.46728	2.61803	2.0769	2.42086	2.43311	1.99915	2.1113	2.53961
[truncated: 43 more columns]

## Sheet: Genus
name	162002-ID1503-A10-V1-6025	162003-ID1503-A08-V1-6026	162004-ID1503-A14-V1-6027	162005-ID1503-A02-V1-6028	162006-ID1503-A16-V1-6029	162007-ID1503-A17-V1-6030	162008-ID1503-A35-V1-6031	162009-ID1503-A15-V1-6032	162010-ID1503-A12-V1-6033	162011-ID1503-A21-V1-6034	162012-ID1503-A41-V1-6035	162013-ID1503-A28-V1-6036	162014-ID1503-A07-V1-6037	162015-ID1503-A18-V1-6038	162016-ID1503-A24-V1-6039	162017-ID1503-A11-V1-6040	162018-ID1503-A04-V1-6041	162019-ID1503-A06-V1-6042	162020-ID1503-A05-V1-6043	162021-ID1503-A09-V1-6044	162022-ID1503-A03-V1-6045	162023-ID1503-A01-V1-6046	162024-ID1503-A22-V1-6047	162025-ID1503-A39-V1-6048	162026-ID1503-A43-V1-6049	162027-ID1503-A36-V1-6050	162028-ID1503-A19-V1-6051	162029-ID1503-A33-V1-6052	162030-ID1503-A13-V1-6053	162031-ID1503-A23-V1-6054	162032-ID1503-A31-V1-6055	162033-ID1503-A25-V1-6056	162034-ID1503-A32-V1-6057	162035-ID1503-A26-V1-6058	162036-ID1503-A29-V1-6059	162110-ID1503-A42-V1-6572	162111-ID1503-A37-V0-6573	162112-ID1503-A47-V1-6574	162113-ID1503-A40-V1-6575	162114-ID1503-A48-V1-6576	162115-ID1503-A38-V1-6577	162116-ID1503-A27-V1-6578	162117-ID1503-A51-V1-6579	162118-ID1503-A34-V1-6580	162119-ID1503-A44-V1-6581	162120-ID1503-A46-V1-6582	162121-ID1503-A09-V7-6583	162122-ID1503-A18-V7-6584	162123-ID1503-A49-V1-6585
[5]Eubacterium	16.39	6.995	5.528	1.444	2.051	4.273	12.702	5.53	7.038	2.98	1.534	3.5	4.93	3.811	12.603	0.2	5.665	1.834	1.773	3.942	2.894	1.788	0.935	2.548	1.325	3.332	3.053	0.518	8.758	3.51	1.942	3.542	3.852	0.614	4.122	1.409	1.789	3.985	4.382	7.867	2.587	5.338	5.911	3.788	4.174	2.38	1.995	4.988	2.743
[5]Dietzia	6.919	0	0	0	0	0	0	0	0	0	0	0.002	0	0	0	0.017	0	0	0	0	0	0	0	0	0	0	0	0	0	0	0	0	0	0	0.002	0	0	0	0	0	0	0.001	0	0	0	0	0.002	0	0
[5]Ruminococcus	5.726	8.178	5.004	10.321	7.739	5.134	3.752	8.167	2.322	4.873	3.16	2.01	17.465	4.623	1.025	6.055	9.58	30.101	4.18	8.822	5.588	3.896	16.635	14.81	16.374	4.891	5.905	1.942	5.614	1.648	6.008	6.377	11.223	12.281	7.912	15.321	19.149	6.558	6.136	8.92	18.287	5.97	5.944	8.009	0.94	7.775	36.376	0.298	8.162
[5]Akkermansia	5.356	7.758	0.012	0.163	9.356	0.01	0.546	0.282	17.011	0.004	12.789	27.839	0.541	0.018	0.058	0	2.512	0.842	0	4.353	0.011	5.19	0.007	11.442	3.394	3.078	0.437	0.592	0.592	3.654	0	0.004	0.002	0.008	0	2.284	1.523	0.016	0.007	14.587	0.118	1.308	3.996	0.021	17.665	20.162	4.19	0.037	11.689
[5]Bacteroides	4.827	0.998	2.883	4.314	10.285	10.419	2.367	6.782	3.451	14.218	16.853	9.259	17.028	20.994	0.561	14.385	6.368	6.773	15.86	2.365	2.401	19.107	0.586	2.877	3.394	2.198	4.285	8.471	0.735	13.929	32.472	28.459	4.502	13.467	11.973	14.51	16.258	11.974	1.046	22.492	15.717	19.203	16.004	20.847	9.004	12.999	16.919	18.099	16.334
[5]Clostridiaceae_Family	4.623	0.223	0.127	0.005	0.494	0.068	0.164	0.083	0.578	0.317	0.229	0.406	0.041	0.135	0.464	0.094	0.274	0.245	0.128	0.093	0.053	0.764	0.21	0.3	1.92	0.054	0.132	0.248	0.113	0.235	0.121	1.145	0.101	0.003	0.332	0	0	0	0	0	0	0	0	0	0	0	0	0	0
[5]Streptococcus	4.531	0.474	3.125	1.099	4.132	0.267	0.486	1.542	0.02	0.559	0.13	0.12	0.904	0.803	0.171	1.071	1.397	0.458	0.336	0.929	1.827	0.353	2.575	0.377	2.954	0.481	1.172	0.303	0.259	0.233	0.605	0.703	0.257	1.972	0.376	0.11	0.454	0.623	3.047	0.906	1.395	0.218	0.098	0.555	0.274	0.913	0.378	2.2	0.471
[5]Fodinicurvata	3.665	0	0	0	0	0	0	0	0	0	0	0	0	0	0	0	0	0	0	0	0	0	0	0	0	0	0	0	0	0	0	0	0	0	0	0	0	0	0	0	0	0	0	0	0.003	0	0	0	0
[5]Gracilibacteraceae_Family	3.635	2.215	0.134	0.008	0	0.271	1.883	0.251	3.148	0.289	0.91	0.027	0.012	4.15	5.015	0	2.805	2.808	5.943	5.362	0.008	0.499	3.087	0.981	0.339	0.013	4.255	0.757	5.544	2.794	1.577	0.112	1.862	0.001	0.137	0	0	0	0	0	0	0	0	0	0	0	0	0	0
[5]Butyrivibrio	3.518	0.011	0	0.003	0.002	0.005	0	0.005	0.004	0.004	0.002	0.002	0	0.008	0.133	0.004	3.495	0.01	0.006	0	0.002	0.005	0	0.006	0.004	0.004	0.006	0	0.004	0	0.002	0.008	0.005	0	0.006	0.004	0	0.005	0.003	0.002	0.003	0.002	0.001	0.01	0.007	0	0	0.005	0.004
[5]Gemmiger	3.373	1.034	3.469	0.798	1.458	1.001	1.868	1.157	6.417	3.1	1.955	1.014	0.559	1.504	3.789	0.79	11.987	4.421	4.37	10.403	3.629	2.432	8.579	9.747	2.321	4.017	1.406	1.857	12.702	1.864	1.695	2.2	5.547	0.75	1.211	1.87	2.502	4.17	0.777	0.843	5.369	2.596	8	2.152	0.735	5.062	2.126	2.173	5.004
[5]Oscillibacter	3.116	4.619	0.157	0.043	1.094	5.116	8.132	0.132	8.629	1.988	1.55	1.909	0.941	1.362	3.715	0.883	2.166	0.739	1.658	0.428	0.94	3.295	1.65	0.392	0.103	10.629	1.963	5.483	1.304	6.335	3.225	5.918	1.904	1.491	1.49	3.781	4.266	1.294	0.045	6.362	1.464	3.335	8.503	0.709	9.402	2.161	1.02	0.31	2.956
[5]Ruminiclostridium	2.903	3.919	0.579	0.189	5.301	5.144	6.028	0.492	0.915	0.621	7.72	1.161	3.505	1.395	0.883	5.042	1.787	1.083	6.109	1.695	0.677	2.462	2.084	4.267	0.322	3.624	2.808	2.044	2.647	0.951	0.807	2.546	0.632	1.192	2	1.571	1.346	0.862	0.584	0.684	2.814	1.598	1.714	1.248	0.795	0.689	2.068	1.226	1.059
[5]Faecalibacterium	2.863	2.524	21.396	19.579	7.178	18.203	3.43	22.942	13.509	15.512	3.132	0.705	13.151	14.661	14.093	0.315	13.254	15.129	23.143	9.262	25.922	12.962	10.008	3.897	3.315	12.084	12.613	1.648	0.075	8.074	12.505	3.724	6.671	21.355	13.703	8.234	3.408	17.283	13.774	0.811	4.859	3.488	2.853	16.898	5.25	3.207	2.525	3.871	2.946
[5]Dorea	2.791	1.636	6.931	1.778	1.844	0.791	3.146	2.508	0.698	3.063	0.847	1.295	1.003	1.482	8.619	1.715	1.06	1.318	0.561	1.295	2.873	0.899	2.042	2.874	1.082	0.055	2.093	1.643	1.911	1.735	0.494	0.405	1.919	1.005	1.442	1.025	0.555	4.682	1.931	1.32	1.626	0.999	1.41	1.095	1.969	2.037	1.895	2.868	0.43
[5]Blautia	2.387	3.871	5.194	3.043	1.96	0.651	0.618	14.712	1.147	8.089	2.606	2.804	2.988	4.811	0.666	4.251	1.23	2.181	0.871	2.808	2.49	1.337	2.594	5.022	5.943	1.245	2.294	3.682	5.471	1.711	1.307	6.111	2.09	2.865	7.942	1.029	5.983	5.244	13.291	1.756	3.36	1.431	1.22	2.598	1.872	3.382	2.374	15.949	2.913
[5]Bifidobacterium	1.838	9.556	7.895	1.582	6.349	0.584	3.389	5.216	1.849	5.385	6.322	3.59	0.451	1.088	0.191	0.321	2.877	1.933	0.243	12.797	18.838	8.899	0.98	8.22	19.767	2.073	1.738	24.39	5.323	2.086	1.119	3.274	1.516	18.068	0.845	1.734	5.681	3.319	3.927	5.171	4.698	13.879	1.726	2.408	7.23	13.427	7.337	3.328	9.628
[5]Intestinimonas	1.711	4.962	1.537	0.075	0.221	0.241	0.658	0.078	0.692	0.212	0.791	0.647	0.312	0.887	2.181	0.997	1.492	0.426	0.094	0.033	0.68	1.05	1.01	0.548	0.64	1.233	0.93	1.393	5.124	4.51	0.16	0.583	2.033	0.003	0.443	1.387	1.011	0.731	0.127	0.314	1.002	1.806	1.843	0.446	0.854	0.567	0.361	0.091	1.621
[5]Parasporobacterium	1.352	0.535	0.007	0	0	0.003	0.203	0	0.012	0.534	0.038	0.008	0.243	0.404	0.32	0.002	0.079	0	0.124	0.006	0	0.02	0.051	0.025	0.014	0.004	0.011	0	0.027	0.033	0	0	0.139	0	0.06	0.023	0.164	0.002	0.017	0.002	0.043	0.003	0.009	0.024	0.012	0.009	0.01	0.117	0.001
[5]Anaerovorax	1.287	0.174	0.007	0	0.121	0.104	0.244	0.04	0.31	0.11	0.209	0.141	0.105	0.066	0.405	0.11	0.225	0.061	0.067	0.059	0.008	0.111	0.118	0.027	0.05	0.025	0.082	0.218	0.058	0.405	0.033	0.117	0.017	0	0.128	0.184	0.034	0.049	0.007	0.107	0.087	0.144	0.181	0.08	0.07	0.118	0.059	0.25	0.159
[5]Alistipes	1.235	0.27	0.014	0.027	1.269	2.927	1.933	0.32	1.375	1.178	1.992	0.738	1.048	1.165	0.07	0.773	0.816	0.374	0.873	0.139	0.148	2.973	2.078	0.535	0.211	1.477	0.75	0.859	0.525	3.859	0.899	1.924	0.59	0.721	0.828	0.991	4.552	1.618	0.02	1.87	1.997	1.497	2.755	0.846	1.549	2.568	1.212	0.694	1.618
[5]Coprococcus	0.953	0.502	5.026	1.234	1.05	0.935	0.394	2.76	0.491	0.005	0.707	0.072	0.246	0.683	1.844	0.146	1.416	1.302	1.259	1.746	1.223	0.974	0.143	0.833	4.38	1.252	2.124	1.389	4.685	2.749	1.234	0.916	2.667	0.64	1.274	1.196	1.038	2.058	1.533	0.236	1.838	1.191	1.823	1.368	2.162	0.943	0.675	1.076	0.455
[5]Clostridium	0.937	0.224	0.119	4.291	0.507	0.122	0.44	0.063	0.07	0.17	0.386	0.038	0.381	0.378	0.844	1.823	0.091	0.709	1.031	0.336	0.021	0.046	1.098	0.974	0.15	0.675	0.678	0.276	0.5	0.02	0.31	0.169	1.322	0.019	0.744	0.704	0.072	0.189	1.609	0.082	0.817	1.17	0.556	0.18	0.191	0.202	0.174	0.014	1.742
[5]Lachnoclostridium	0.823	2.033	1.113	2.384	0.573	1.223	0.64	0.997	0.823	1.581	0.554	1.49	1.255	2.389	3.735	5.967	2.403	0.669	1.272	0.467	1.613	1.683	0.793	0.132	0.429	1.972	2.068	3.335	3.999	2.646	2.244	1.067	1.526	0.872	1.327	1.641	0.842	0.605	1.123	2.311	1.373	1.056	0.495	1.97	3.167	0.563	0.313	6.459	0.371
[5]Ruminococcaceae_Family	0.821	0.392	0.195	0.903	10.565	1.082	2.25	0.909	1.789	0.565	6.429	2.945	0.293	4.765	2.143	4.576	2.877	0.275	0.55	0.59	8.497	0.453	4.076	0.276	2.285	3.098	0.982	3.583	1.738	0.492	0.135	0.271	2.835	0.075	3.609	0	0	0	0	0	0	0	0	0	0	0	0	0	0
[5]Sporobacter	0.79	0.276	0.044	0.008	0.225	0.965	5.685	0.045	2.804	0.479	6.284	0.184	0.451	0.816	1.186	2.081	2.006	0.27	0.916	0.715	0.08	3.139	0.259	0.039	0.037	1.451	1.489	1.352	0.443	1.616	0.207	2.266	0.556	0.007	0.237	0.888	3.123	0.353	0.005	0.624	0.681	0.898	3.844	0.185	4.983	0.926	0.141	0.128	1.966
[5]Collinsella	0.78	1.346	4.651	0.011	4.408	0.211	0.002	3.024	0.143	1.623	1.122	2.464	1.37	0.747	0.008	1.759	0.3	0.635	0.408	2.424	3.67	0.366	0.685	17.062	7.156	0.011	0.256	1.271	1.065	0.244	0.214	1.38	0.84	2.5	1.746	0.279	3.085	0.435	2.544	1.805	0.759	0.738	1.95	1.511	2.046	4.638	6.856	8.212	2.206
[5]Acetomicrobium	0.668	0	0	0	0	0	0	0	0	0	0	0	0	0	0	0.004	0	0	0	0	0	0	0	0	0	0	0	0	0	0	0	0	0	0	0	0.002	0.001	0	0	0	0	0	0	0	0	0	0	0	0
[5]Barnesiella	0.647	0.113	0.007	0.043	1.044	0.426	0.584	0	0	0.142	0.464	0.182	0.517	0.556	0.008	0.004	0.253	0.14	0.542	0.03	0	1.119	0.004	0.45	0.223	0	0	0.218	0.042	0.647	0.433	0.985	0.144	0.27	0.431	0.414	2.219	0.305	0	0.331	0.868	0.566	0.525	0.162	0.034	0.559	0.759	0.019	0.961
[5]Desulfitobacterium	0.56	0.003	0	0	0	0	0	0	0	0	0	0	0	0	0.084	0	0	0	0.002	0	0	0	0	0	0	0	0	0	0	0	0	0	0	0	0	0.008	0.042	0	0	0.002	0.005	0.006	0.032	0.001	0.003	0.01	0.001	0	0.035
[5]Atopobiaceae_Family	0.507	0	0	0	0	0	0	0	0	0	0	0	0	0	0	0	0.019	0	0.004	0.002	0	0	0.017	0.002	0	0	0	0.01	0	0.002	0	0	0	0	0	0	0	0	0	0	0	0	0	0	0	0	0	0	0
[5]Heliobacterium	0.49	0	0	0	0	0	0	0	0	0	0	0	0	0	0	0	0	0	0	0	0	0	0	0	0	0	0	0	0	0.002	0	0	0	0	0	0	0	0	0	0	0	0	0	0	0	0	0	0	0.001
[5]Olsenella	0.398	0	0.002	0	0	0.003	0	0	0	0	0	0	0	0	0	0	0	0	0	0.099	0	0	0.002	0.013	0.062	0.002	0.007	0.073	0	0	0	0	0	0	0.041	0.001	0.01	0	0	0	0	0	0	0	0	0	0.091	0	0.002
[5]Halorhodospira	0.393	0	0	0	0	0	0	0	0	0	0	0	0	0	0.018	0.037	0	0	0	0	0	0	0.011	0	0	0	0	0	0	0	0	0	0	0	0	0.001	0	0	0	0	0.003	0.005	0	0.001	0	0	0.001	0.001	0
[5]Flavonifractor	0.357	0.102	0.13	0.208	0.58	0.071	0.063	0.211	0.066	0.106	0.5	0.063	0.563	0.252	0.033	0.081	0.125	0.048	0.207	0.095	0.144	0.07	0.036	0.002	0.002	0.203	0.024	0.898	0.002	0.063	0.118	0.56	0.051	0.327	0.134	0.055	0.279	0.247	0.063	0.118	0.092	0.099	0.096	0.142	0.164	0.192	0.211	0.768	0.012
[5]Eubacteriaceae_Family	0.337	0.08	0.014	0	0.095	0.033	0.141	0.009	0.132	0.043	0.165	0.131	0.012	0.066	0.207	0.278	0.093	0.038	0.02	0.059	0.049	0.175	0.046	0.025	0.012	0.004	0.067	0.034	0.106	0.065	0.025	0.03	0.056	0.001	0.019	0	0	0	0	0	0	0	0	0	0	0	0	0	0
[5]Spiroplasma	0.329	0	0	0	0	0	0	0	0	0	0	0	0	0	0.017	0	0	0	0	0	0	0	0	0	0	0	0	0	0.004	0	0	0	0	0	0	0.011	0	0	0	0	0.003	0.014	0.031	0.004	0	0	0	0	0.142
[5]Erysipelatoclostridium	0.316	0.304	1.407	0.104	0.247	0.063	0.011	0.485	0.224	0.961	0.652	0.166	0.625	0.224	0.134	0.273	0.645	0.094	0.248	0.08	0.285	0.283	0.528	0.697	0.887	0.264	0.094	0.833	0.026	0.06	0.538	0.757	0.295	1.455	1.137	0.157	0.253	0.481	4.34	0.25	0.12	0.373	0.449	0.72	0.194	0.466	0.15	0.732	0.17
[5]Pseudoflavonifractor	0.27	0.494	0.051	0.016	0.038	0.124	0.185	0.268	0.213	0.096	0.363	0.088	0.134	0.239	0.614	0.09	0.137	0.046	0.114	0.034	0.017	0.058	0.026	0.012	0.056	0.441	0.037	0.097	0.04	0.126	0.058	0.225	0.056	0.056	0.05	0.153	0.135	0.034	0.005	0.119	0.124	0.216	0.304	0.077	0.227	0.145	0.194	0.063	0.094
[5]Desulfosporosinus	0.267	0	0	0	0	0	0	0	0.006	0	0	0	0	0	0.656	0.002	0	0	0	0	0	0	0	0	0	0	0	0	0	0	0	0	0	0	0	0.008	0	0	0	0	0.004	0.001	0.008	0	0.001	0.003	0.001	0	0.002
[5]Prevotella	0.268	0.273	0.273	0.019	0.022	17.475	3.802	0.002	0.002	0.007	0.042	0.145	0.031	0.011	0.58	4.672	0	0.019	0.004	0.004	2.048	0.023	0	0.005	0	0.006	0.042	0.042	0	0.053	0.008	0.094	0.007	0	0.014	9.954	0.008	0.008	0.001	0.012	0.001	0.007	1.998	0.005	2.146	0.011	0.009	0.004	1.183
[5]Melghirimyces	0.254	0	0	0	0	0	0	0	0	0	0	0	0	0	0	0	0	0	0	0	0	0	0	0	0	0	0	0	0.002	0	0	0	0	0	0	0.001	0.002	0	0.001	0	0.006	0.008	0.001	0.002	0.001	0.004	0.001	0	0.001
[5]Anaerostipes	0.243	1.141	1.757	0.115	0.449	0.125	0.871	0.391	0.584	1.928	0.167	0.076	0.353	0.356	0.006	0.16	0.253	0.238	0.195	0.391	1.044	0.349	2.344	0.248	0.646	0.422	0.815	0.549	1.165	0.653	0.058	0.577	0.119	0.577	0.069	0.3	0.755	0.955	4.065	0.697	0.528	0.203	0.204	0.47	1.722	0.828	0.243	3.443	0.596
[5]Romboutsia	0.225	0.113	0.389	0.572	0.54	0.347	0.223	0.341	0.027	0.014	0.436	0.086	1.131	0.148	0.002	0.004	0.053	0.14	0.087	0.236	0.015	0.09	0.962	0.454	0.008	0.165	2.569	0.175	0.002	0	0.076	0.197	0.213	0	0.669	0.191	0.073	0.121	3.056	0.269	0.614	0.034	0.122	0.05	0.002	0.317	0.108	0.366	0.054
[5]Peptoclostridium	0.21	0	0.002	0	0	0.006	0.003	0.017	0	0	0.002	0.002	0.009	0.003	0.004	0.002	0	0.002	0	0.002	0	0	0.32	0	0.002	0.002	0.279	0.002	0.011	0	0	0	0.004	0	0.002	0.001	0	0.002	0.02	0.001	0.005	0.001	0	0	0.046	0.004	0.004	0.001	0.005
[5]Uncultured_Clostridiales	0.199	0.146	0.005	0.003	0.031	0.165	0.474	0.007	0.601	0.009	0.181	0.055	0.044	0.015	3.025	5.778	0.13	0.018	0.031	0.055	0.008	0.389	0.092	0.058	0.039	0.219	0.396	0.58	0.106	0.248	0.272	0.052	0.076	0.001	0.053	0	0	0	0	0	0	0	0	0	0	0	0	0	0
[5]Trabulsiella	0.189	0.003	0	0	0	0	0	0	0	0	0	0	0	0	0	0	0	0	0	0	0	0	0	0	0	0	0	0	0	0	0	0	0	0	0	0	0	0	0	0	0	0	0	0.001	0	0	0	0	0
[5]Dialister	0.176	4.956	0.002	6.154	5.186	0.028	13.068	6.768	0.909	0.005	0.022	3.35	3.051	0.288	3.593	0.388	3.224	0.01	0.005	11.424	0.021	2.644	0	1.362	4.072	23.086	5.71	1.191	15.992	7.944	0.019	1.189	8.934	10.798	0.007	2.346	7.263	3.929	0.007	0.044	6.593	0.026	0.016	0.009	0.001	2.023	2.06	0.018	3.726
[5]Senegalimassilia	0.166	0	0.167	0	0	0	0	0	0.068	0.109	0	0.188	0	0	0.004	0	0	0	0	0	0	0.015	1.315	0	0	0	0	0	0	0	0	0	0	0	0	0	0	0	0	0.96	0.825	0	0.07	0	0	0.001	0	0	0.247
[5]Roseburia	0.167	7.355	12.806	24.312	0.855	6.045	1.355	0.859	0.965	8.604	0.168	0.292	2.618	2.71	1.327	1.409	5.626	2.319	9.257	5.458	3.571	1.287	2.724	0.244	1.266	1.729	7.085	0.134	1.098	0.803	8.314	0.687	21.472	1.148	20.856	0.707	2.067	12.325	1.813	1.364	3.496	4.434	0.065	6.068	0.266	0.201	1.246	2.242	0.203
[5]Eisenbergiella	0.161	0.169	0.002	0.003	0.029	0	0.002	0.035	0.012	0.045	0.122	0.08	0.046	0.031	0.01	0.267	0.051	0.005	0.013	0.015	0.002	0.002	0.002	0.019	0.008	0.047	0	2.022	0.042	0.009	0.007	0.135	0.038	0.094	0.021	0.012	0.054	0.005	0.005	0.007	0.025	0.023	0.013	0.007	0.082	0.308	0.02	0.028	0.137
[5]Lactonifactor	0.155	0.025	0.002	0.006	0.009	0.008	0.005	0	0	0.006	0	0.002	0.002	0.006	0.129	0	0.007	0.007	0.002	0.002	0.002	0.002	0.217	0	0.004	0	0.006	0.002	0.006	0.004	0.014	0.004	0.002	0.001	0.005	0.004	0.016	0.004	0.005	0.006	0.011	0.002	0.003	0.005	0.006	0.003	0.003	0.52	0
[5]Rikenellaceae_Family	0.124	0	0	0	0	0	0.03	0.002	0	0	0.004	0	0	0.003	0.002	0.007	0.005	0	0.004	0	0	0.002	0	0.002	0	0	0.002	0	0.034	0	0	0.002	0	0	0	0	0	0	0	0	0	0	0	0	0	0	0	0	0
[5]Victivallis	0.106	0.003	0	0	0	0	0	0	0.016	0	0	0	0	0	0	0	0	0	0	0	0	0.012	0	0	0	0	0.004	0	0	0.016	0.051	0.008	0	0	0	0.007	0	0	0	0.02	0	0	0.178	0	0.081	0	0	0	0.017
[5]Hespellia	0.104	0.118	0.192	0.003	0.009	0.038	0.054	0.099	0.029	0.089	0.016	0.029	0	0.087	0.161	0	0.246	0.056	0.126	0.048	0.042	0.059	0.002	0.066	0.07	0.038	0.115	0.043	0.01	0.063	0.032	0.04	0.03	0	0.02	0.044	0.008	0.058	0.007	0.038	0.065	0.109	0.031	0.399	0.063	0.059	0.02	0.049	0.049
[5]Parabacteroides	0.104	0.056	0.039	0.12	0.561	1.445	0.169	0.059	0.236	0.528	0.587	8.101	0.415	2.116	1.575	0.578	0.213	0.078	0.737	0.059	0.242	1.366	0.23	0.097	0.273	0.236	0.152	1.527	0.157	1.474	1.476	0.791	0.169	0.18	0.586	0.86	0.197	0.628	0.053	1.208	0.209	0.454	2.099	2.172	0.664	0.565	0.282	1.61	1.12
[5]Peptococcaceae_Family	0.101	0.262	0	0.003	0	0.025	0.119	0	0.178	0.009	0.165	0.397	0.039	0.071	0.276	0.079	0.253	0.279	0.031	0.017	0	0.104	0.055	0.025	0.004	0.034	0.07	0.024	0.034	0.036	0.051	0.137	0.025	0	0.002	0	0	0	0	0	0	0	0	0	0	0	0	0	0
[5]Odoribacter	0.098	0.006	0	0	0.049	0.198	0.04	0.012	0.103	0.26	0.375	0.066	0.175	0.297	0	0.195	0.191	0.027	0.135	0.004	0	0.559	0.002	0.033	0.074	0	0.065	0.027	0.022	0	1.444	0.773	0.035	0.273	0.089	0.29	0.253	0.185	0.003	0.06	0.213	0.405	0.851	0.062	0.874	0.171	0.289	0.072	0.312
[5]Butyricimonas	0.091	0	0	0	0.015	0.152	0.026	0	0.037	0.027	0.056	0.329	0	0.117	0.002	0.092	0.067	0.009	0.166	0	0	0	2.113	0.017	0	0	0.029	0.051	0.012	0.009	0.183	0	0.027	0	0.047	0.228	0	0.015	0	0.042	0.012	0.038	0.335	0.014	0.171	0.212	0	0.036	0.138
[5]Veillonella	0.091	0.688	0.29	1.855	0.125	0.567	1.385	1.069	0.055	0.132	0.15	0.008	0.37	0.207	2.901	0.237	0.96	0.185	0.197	0.345	3.942	0.089	0.648	0.12	1.819	0.275	1.43	0.06	0.365	0.9	0.04	0.056	0.063	0.116	0.014	0.01	0.042	0.04	9.336	0.008	1.1	0.341	0.029	0.326	0.328	0.11	0.042	0.018	0.042
[5]Lachnospiraceae_Family	0.088	0.055	0.016	0.005	0.026	0.058	0.131	0.005	0.136	0.021	0.1	0.172	0.022	0.099	0.117	0.298	0.091	0.052	0.059	0.048	0.032	0.074	0.113	0.008	0.076	0.025	0.065	0.039	0.306	0.065	0.047	0.024	0.079	0.005	0.041	0	0	0	0	0	0	0	0	0	0	0	0	0	0
[5]Desulfovibrio	0.086	0.008	0.051	0	0.064	0.428	0.214	0	0.037	0.018	0.598	0.345	0.032	0.132	0.004	0.5	0.107	0	0.195	0.008	0	0.152	0.104	0.003	0	0.022	0.009	0.097	0.036	0.009	0.165	0.139	0.026	0.004	0.622	0.334	0.093	0.026	0.013	0.664	0.097	0.127	0.685	0.02	0.068	0.066	0.09	0.004	0.222
[5]Cellulosilyticum	0.083	0	0	0	0	0	0	0	0	0	0	0	0	0	0	0.081	0	0	0	0	0	0	0	0	0	0	0.013	0	0	0.007	0	0	0	0	0	0	0	0.003	0	0	0	0	0.013	0	0.001	0	0	0	0.04
[5]Slackia	0.08	0	0.07	0	0	0	0	0	0.039	0	0.175	0.037	0	0	0	0	0	0	0.079	0.156	0	0	0	0	0	0	0	0.209	0	0	0	0	0	0	0.002	0	0	0	0	0.002	0	0	0.022	0.081	0	0.001	0.121	0	0
[5]Spiroplasmataceae_Family	0.08	0.022	0	0	0	0	0	0	0	0	0	0	0	0	0.01	0	0.028	0.005	0	0	0	0.002	0	0	0	0	0	0	0.268	0.02	0	0	0.018	0	0	0	0	0	0	0	0	0	0	0	0	0	0	0	0
[5]Hydrogenibacillus	0.081	0	0	0	0	0	0	0	0	0	0	0	0	0	0	0	0	0	0	0	0	0	0	0	0	0	0	0	0	1.802	0	0	0	0	0	0.001	0	0.001	0	0	0	0	0	0.002	0	0	0	0.001	0
[5]Coprobacillus	0.08	0	0	0	0	0	0.074	0.007	0	0	0	0	0	0	0	0	0.005	0	0.059	0.061	0	0	0	0.01	0.012	0.002	0.013	0	0.022	0	0	0	0	0	0.002	0.001	0.015	0.005	0	0.001	0	0.003	0.025	0.001	0	0.014	0.04	0.004	0
[5]Sutterella	0.075	0	0	0	0	0.003	0.283	0	0.002	0.03	0	0	0.158	0	0	0	0.019	0.02	0.103	0	0	0	0	0.003	0.002	0	0.061	0	0.004	0	0	0.04	0	0	0.017	0	0	0.001	0	0.658	0	0.056	0.819	0.076	0	0	0	0	0
[5]Gemella	0.067	0.031	0.146	0.08	0.104	0.048	0.006	0.019	0	0.055	0	0.004	0.034	0.058	0	0.006	0.021	0.07	0.042	0.061	0.017	0.008	0.038	0.144	0.06	0.031	0.066	0.002	0.027	0	0.045	0.118	0.017	0.108	0.094	0.024	0.011	0.015	0.09	0.049	0.017	0.029	0.001	0.033	0.019	0.01	0.016	0.065	0.007
[5]Porphyromonas	0.067	0	0	0	0.02	0	0.007	0	0	0.011	0.006	0.012	0.007	0	0.257	3.595	0.203	0.027	0.016	0.002	0	0.002	0	0	0	0	0	0.002	0	0.024	0	0.126	0	0	0.009	0.032	0.002	0.005	0	0.012	0.008	0.002	0.075	0.001	0	0.004	0.003	0	0
[5]Subdoligranulum	0.065	0.003	0.01	0.008	0.053	0.272	0.002	0.017	0.01	0.016	0.05	0.008	0.012	0.033	0.014	0.046	0.033	0.019	0.007	0.019	0.012	0.022	0.017	0.012	0.021	0.241	0.011	0.123	0	0.004	0.047	0.064	0.01	0.004	0.022	0.019	0.011	0.011	0	0.011	0.01	0.01	0.013	0.029	0.002	0.024	0.018	0.017	0.004
[5]Lachnobacterium	0.062	0.096	0	0.013	0	0.01	0.011	0.087	0.012	0.014	0.018	0.016	0.002	0	0.621	0	0.114	0	0	0.01	0.002	0.25	0.068	0.021	0.035	0.002	0	0.002	0.098	0.055	0.002	0	0.117	0	0.006	0.01	0.013	0.001	0	0.749	0.006	0.007	0.046	0.002	0	0.002	0.039	0	0.083
[5]Porphyromonadaceae_Family	0.062	0.011	0	0	0	0.018	0.016	0	6.94	0	0.01	0.004	0	0	0.353	0.011	1.211	0	0.002	0	0	0.068	0.005	0.002	0	0.004	0.033	0.01	0.019	0.291	0	0.01	0.003	0	0.002	0	0	0	0	0	0	0	0	0	0	0	0	0	0
[5]Bifidobacteriaceae_Family	0.044	0.006	0	0	0.002	0	0.011	0	0.002	0	0	0	0	0.003	0.008	0.013	0.007	0.005	0	0.023	0.002	0.02	0.005	0	0	0	0	0.015	0.005	0.002	0	0	0	0	0.002	0	0	0	0	0	0	0	0	0	0	0	0	0	0
[5]Anaerofustis	0.044	0	0	0.005	0.004	0	0	0	0	0.004	0	0.008	0.005	0	0.013	0	0.002	0	0	0	0	0	0.003	0.006	0.004	0	0.004	0.01	0	0.007	0	0	0	0	0	0	0.001	0.001	0.003	0	0.004	0.002	0.006	0.002	0	0	0.004	0	0.018
[5]Intestinibacter	0.044	0.039	0.046	0.195	0.172	0.011	0.032	0.137	0.052	0.007	0.135	0.033	0.11	0.003	0.025	0.013	0.002	0.117	0.117	0.107	0.015	0.106	0.017	0.404	0.116	0.163	0.185	0.105	0.031	0	0.598	0.038	0.154	0.343	0.039	0.158	0.022	0.117	0.634	0.103	0.226	0.008	0.17	0.055	0.022	0.221	0.138	0.003	0.165
[5]Faecalicoccus	0.041	0	0.044	0	0	0.008	0.005	0	0.01	0	0.054	0	0	0	0	0	0	0	0	0	0	0	0.032	0	0	0	0.207	0	0	0	0	0.006	0.033	0	0	0.007	0	0.005	0	0	0.006	0	0.395	0	0	0	0.001	0	0
[5]Acetanaerobacterium	0.034	0.044	0.13	0	0.071	0.104	0.263	0.012	0.047	0	0.313	0.238	0.068	0.069	0	0.015	0.06	0.007	0.004	0	0	0.729	0.019	0.005	0	0.083	0.132	0.257	0.05	0.067	0.047	0.36	0.066	0.001	0.089	0.338	0.164	0.163	0	0.334	0.173	0.135	1.31	0.006	0.647	0.028	0.017	0.425	0.313
[5]Lactobacillus	0.032	0.014	0.255	0.569	0.264	0.123	0.057	0.019	0.008	0.086	0.002	0.065	0.006	1.037	0.837	5.152	0.07	0.082	0.017	0.027	0.008	0.222	0.027	0.049	0.039	0.529	0.083	0.244	0.096	0.232	0.053	0.169	0.237	0.006	0.183	0.223	0.044	0.068	1.107	0.171	0.031	0.297	0.399	0.506	0.011	0.038	0.091	0.102	0.299
[5]Adlercreutzia	0.028	0.226	0.234	0.003	0.013	0.005	0.033	0.192	0.01	0.016	0.006	0.028	0.012	0.099	0.029	1.36	0.025	0.05	0.06	0.076	0.051	0.017	0.019	0.314	0.57	0.041	0.041	0.192	0.005	0.025	0.005	0.428	0.027	0.001	0.106	0.011	0.255	0.212	0.082	0.363	0.374	0.096	0.039	0.068	0.099	0.268	0.127	0.041	0.059
[0]Bacteria;[1]Firmicutes;[2]Clostridia;[3]Clostridiales;[4]Clostridiales Family XIII. Incertae Sedis;[5]null	0.029	0.336	0.004	0.038	0.205	0	0.251	0.014	0.018	0.034	0.365	0.098	0.249	0.008	0.019	0.02	0.004	0.011	0.03	0.035	0.004	0.008	0.037	0.014	0.014	0.371	0.03	0.236	0.05	0.078	0.03	0.022	0.11	0.012	0.144	0.017	0.096	0.04	0.004	0.064	0.003	0.018	0.003	0.011	0.023	0.118	0.02	0.468	0.063
[5]Heliophilum	0.026	0	0	0	0	0	0	0	0	0	0	0	0	0	0	0	0	0	0	0	0	0	0	0	0	0	0	0	0	0	0	0	0	0	0	0	0	0	0	0	0	0	0	0	0	0	0	0	0
[5]Bacillaceae_Family	0.026	0.014	0.002	0	0.002	0.003	0.006	0	0.012	0.002	0.014	0.004	0	0.01	0.044	0.007	0.005	0.002	0.005	0.019	0	0.005	0.002	0.002	0.002	0.002	0.046	0.005	0.01	0.013	0.002	0.014	0.005	0	0.002	0	0	0	0	0	0	0	0	0	0	0	0	0	0
[5]Prevotellaceae_Family	0.026	0.022	0.271	0	0.002	0	5.875	0	0.012	0.002	0	0	0	0	0.004	0.018	0	0	0.018	0	0	0	0	0	0	0	0	0.002	0	0	0	0.036	0	0	0	0	0	0	0	0	0	0	0	0	0	0	0	0	0
[5]Eggerthella	0.026	0.058	0.415	0.034	0.09	0	0	0.739	0.006	0.014	0.008	0.062	0.051	0.01	0.027	0.02	0.007	0.002	0	0.017	0.986	0.027	3.393	0.951	0.333	0.042	0.004	0.046	0.583	0.029	0.007	0.056	0.031	0.513	0.014	0.001	0.329	0.033	0.056	0.036	0.058	0.008	0.072	0.011	0.059	0.091	0.133	0.351	0.067
[5]Catabacter	0.023	0.025	0	0	0	0	0.027	0	0.008	0.016	0.03	0.002	0.01	0	0	0	0.03	0	0.002	0	0	0.002	0	0	0	0	0.002	0	0.024	0.007	0	0.002	0.003	0	0	0.011	0.011	0	0	0.004	0.001	0.002	0.003	0	0.012	0.005	0	0.008	0.013
[5]Actinomyces	0.023	0.023	0.029	0.013	0.019	0.01	0.009	0.005	0.014	0.009	0.016	0.016	0.017	0.008	0.071	0.015	0.037	0.016	0.319	0.029	0.038	0.009	1.287	0.201	0.699	0.004	0.026	0.033	0.019	0.051	0.002	0.058	0.027	0.01	0.01	0.01	0.023	0.022	0.023	0.034	0.022	0.035	0.009	0.005	0.026	0.051	0.021	0.021	0.054
[5]Hydrogenoanaerobacterium	0.023	0.008	0.002	0.003	0.029	0.008	0.017	0	0.019	0.012	0.11	0.018	0	0.02	0.004	0.015	0.014	0.005	0.006	0.002	0.021	0.007	0.009	0	0.006	0.04	0.015	0.09	0.012	0.007	0.004	0.01	0.008	0	0.016	0.01	2.774	0.011	0	0.016	0.018	0.008	0.03	0.007	0.008	0.002	0.002	0.001	0.011
[5]Atopobium	0.021	0.008	0.005	0.005	0.004	0	0	0	0.01	0.002	0	0	0	0.003	0	0.006	0.002	0	0	0.006	0	0.003	0.005	0.033	0.128	0	0	0.005	0.002	0	0.002	0.004	0	0.004	0	0.019	0.001	0.001	0.009	0.023	0	0.003	0	0	0.005	0.008	0	0.001	0.193
[5]Gracilibacter	0.021	0.006	0	0	0	0.003	0.025	0	0.01	0	0.008	0.002	0	0.003	0.027	0.007	0.007	0	0.005	0	0	0	0	0	0	0	0.009	0	0.007	0	0	0.01	0	0	0	3.461	0.773	0.005	0.012	0.157	5.576	8.402	1.112	1.559	0.007	2.666	1.606	0.022	0.231
[5]Alkalibaculum	0.018	0	0.005	0	0	0.008	0.049	0.007	0	0.002	0.004	0.008	0	0	0.006	0.111	0.009	0.072	0.004	0	0	0	0.036	0	0.008	0	0.009	0.019	0.005	0.016	0.004	0	0	0	0	0.01	0.006	0.001	0	0	0.008	0.011	0.012	0.002	0.002	0.018	0.005	0.001	0.002
[5]Thermoactinomycetaceae_Family	0.018	0.008	0.005	0	0.011	0	0	0.002	0.006	0.002	0.01	0	0	0.008	0.006	0.015	0.026	0.011	0.022	0.013	0	0.015	0.012	0	0.01	0.002	0.017	0.007	0.012	0.004	0.079	0.006	0.002	0	0	0	0	0	0	0	0	0	0	0	0	0	0	0	0
[5]Coprobacter	0.018	0	0	0	0.007	0.056	0.018	0	0	0.018	0.118	0	0.027	0	0	0.037	0.004	0	0.029	0	0	0.126	0.002	0.005	0.004	0	0.007	0	0.012	0.016	0.004	0.03	0	0	0.006	0.02	0	0.029	0.001	0.005	0.01	0.035	0.213	0.052	0.081	0	0.001	0	0.005
[5]Oscillospiraceae_Family	0.018	0.143	0.005	0.003	0.002	0.048	0.244	0	0.058	0.02	0.508	0.086	0.02	0.003	0.046	0.046	0.021	0.005	0.016	0	0.002	0.04	0.038	0	0.002	0.139	0.024	0.024	0.014	0.058	0.033	0.022	0.017	0.007	0.031	0	0	0	0	0	0	0	0	0	0	0	0	0	0
[5]Bacteroidaceae_Family	0.018	0	0.002	0	0.002	0.003	0.006	0	0.006	0.002	0.004	0.008	0.002	0.003	0.036	0.024	0.002	0.002	0.009	0	0.004	0.01	0.015	0	0	0	0.007	0	0.009	0.004	0.018	0.002	0	0.001	0.002	0	0	0	0	0	0	0	0	0	0	0	0	0	0
[5]Rhodospirillaceae_Family	0.016	0.03	0	0	0	0	0	0	0.004	0.002	0	0	0.01	0.407	0.015	0.028	0.016	0.007	0.011	0.011	0	0.005	0.01	0.003	0.008	0	0.007	0	0.005	0.125	1.714	0	0.005	0	0	0	0	0	0	0	0	0	0	0	0	0	0	0	0
[5]Oceanobacillus	0.016	0	0	0	0	0	0	0	0	0	0	0	0	0	0	0	0	0	0	0	0	0	0	0	0	0	0	0	0	0	0	0	0	0	0	0	0	0	0	0	0	0	0	0	0	0	0	0	0
[5]Solobacterium	0.016	0	0	0	0.011	0	0	0	0.002	0	0	0	0	0	0	0	0	0	0	0.021	0.002	0	0	0.002	0.008	0.002	0	0.005	0	0	0	0.012	0	0	0	0	0	0	0.001	0.005	0	0.002	0	0.001	0	0	0.002	0	0
[5]Streptococcaceae_Family	0.016	0	0	0	0	0	0.002	0	0	0	0	0	0	0	0	0.009	0	0	0	0	0	0	0.007	0	0	0	0.006	0	0.002	0	0	0	0	0	0	0	0	0	0	0	0	0	0	0	0	0	0	0	0
[5]Jonquetella	0.016	0	0	0	0	0	0	0	0	0	0	0	0	0	0	0	0	0	0.002	0	0	0	0	0	0	0	0	0	0	0	0	0	0	0	0	0	0	0	0	0	0	0	0	0	0	0	0	0	0
[0]Bacteria;[1]Firmicutes;[2]Tissierellia;[3]null;[4]null;[5]null	0.016	0	0	0.003	0.04	0	0	0	0	0.011	0.008	0.018	0	0	0	0	0	0.002	0	0	0.019	0	0.003	0	0	0	0	0.002	0.21	0.013	0	0.002	0	0	0.006	0	0.001	0	0	0.002	0.001	0	0	0	0	0.001	0	0.001	0.001
[5]Moryella	0.016	0.014	0.056	0	0.009	0.005	0.008	0.026	0.002	0.011	0	0.004	0	0	0	0.002	0.014	0.018	0.006	0.036	0	0.006	0.01	0	0.01	0.011	0.009	0	0	0	0.032	0.008	0.01	0	0.002	0.002	0	0	0.003	0.002	0	0.001	0.001	0	0.001	0.002	0	0.001	0
[5]Papillibacter	0.013	0.008	0.002	0.008	0.026	0.008	0.03	0.017	0.017	0.023	0.12	0	0.005	0.023	0.472	0	0.016	0.007	0.029	0.006	0.009	0.02	0.022	0	0.031	0.038	0.009	0.015	0.014	0.007	0.002	0.016	0.008	0.003	0.011	0.022	0.032	0.007	0.003	0.012	0.274	0.026	0.018	0.016	0.042	0.014	0.056	0.006	0.015
[5]Enterobacteriaceae_Family	0.013	0	0	0	0	0	0	0	0	0	0	0	0	0	0.002	0.007	0	0	0.004	0	0	0	0.002	0.002	0	0	0.002	0	0	0.002	0	0	0	0	0	0	0	0	0	0	0	0	0	0	0	0	0	0	0
[5]Anaerofilum	0.013	0	0	0	0.002	0.018	0.02	0	0.018	0	0	0.008	0.01	0	0	0	0.021	0.007	0	0	0	0.005	0.006	0	0	0.04	0	0	0.021	0	0	0	0.012	0	0	0.006	0.011	0.001	0.001	0.002	0.014	0.016	0.024	0.002	0.005	0	0	0	0.013
[5]Tyzzerella	0.013	0.318	0.019	0.064	0.033	0.312	0.056	0.463	0.309	0.452	0.122	3.924	0.139	0.465	0.424	1.301	0.351	0.014	0.708	0.247	0.08	0.243	0.17	0.012	0.018	0.427	0.024	10.878	0.579	0.241	0.236	5.115	0.023	0.008	0.229	0.146	0.288	0.155	0.001	1.308	0.193	0.237	0.12	0.446	1.456	0.024	0.054	1.523	0.058
[5]Uncultured_Tissierellales	0.013	0.102	0	0	0	0	0	0	0.112	0	0	0	0	0.03	0	0	0.019	0.007	0	0.004	0	3.463	0.015	0	0	0	0.006	0	0.295	0.043	0.002	0.004	0.005	0	0	0	0	0	0	0	0	0	0	0	0	0	0	0	0
[5]Saccharofermentans	0.013	0.003	0	0	0.002	0	0.005	0	0	0	0	0	0	0	0.006	4.232	0.005	0	0	0	0	0	0.002	0	0.002	0	0	0	0.002	0	0	0.008	0	0	0	0.004	0	0.001	0	0.005	0.007	0.001	0.013	0.001	0	0.003	0	0	0.272
[5]Caloramator	0.013	0.003	0	0	0	0.005	0.002	0	0	0	0	0	0	0.003	0.002	0.722	0	0	0	0	0	0	0.908	0	0	0	0.076	0	0	0	0	0	0	0	0	0.037	0.16	0.011	0.002	0.192	0.009	0.029	0.196	0.045	0.003	0.031	0.011	0.118	0.013
[5]Anaerosporobacter	0.013	0.008	0.021	0.003	0.002	0.003	0.017	0.002	0.002	0.007	0.01	0.002	0.039	0.018	0.002	0.007	0	0	0.014	0.002	0.006	0.008	0	0.008	0.008	0	0	0	0.002	0.007	0.004	0.006	0.028	0	0.019	0.01	0.007	0.002	0	0.006	0.008	0.012	0.004	0.004	0.001	0.003	0.003	0.01	0.005
[5]Defluviitaleaceae_Family	0.01	0.201	0	0.005	0.046	0.557	0.228	0.014	0.18	1.233	0.116	7.212	0.054	0.008	0.04	0.239	0.711	0.007	0	0.002	0	0.334	0.736	0	1.92	0.221	0.015	0.01	0.175	3.868	0.002	0.074	0.9	0	1.456	0	0	0	0	0	0	0	0	0	0	0	0	0	0
[5]Veillonellaceae_Family	0.01	0	0	0	0.002	0.015	0.006	0	0	0	0.032	0	0	0	0.008	0.011	0	0	0	0.011	0	0	0.009	0	0.002	0	0.002	0	0.019	0.002	0	0	0.002	0	0	0	0	0	0	0	0	0	0	0	0	0	0	0	0
[5]Parvimonas	0.01	0	0	0	0.002	0	0	0	0	0	0	0.006	0.002	0	0	0	0.002	0	0	0.002	0	0.018	0	0.013	0	0	0.002	0.002	0.003	0	0	0.046	0	0.075	0.008	0	0.003	0.002	0.005	0.005	0	0.003	0	0.003	0	0.011	0.003	0.001	0.001
[5]Peptoniphilus	0.008	0	0	0	0.01	0	0	0	0	0	0.008	0.002	0	0	0.01	0.044	0	0.005	0	0.002	0.002	0	0	0.004	0.004	0	0	0.002	0.002	0.002	0	0.064	0.002	0	0	0	0	0.001	0	0.008	0.001	0	0.001	0.001	0	0.003	0.002	0.001	0
[5]Acetivibrio	0.008	0.036	0.037	0.166	0.022	0.114	0.107	0.154	0.048	0.137	0.012	0	0.014	0.056	0.304	0.014	0.209	0.011	0.02	0.019	0.017	0.155	0.007	0.023	0.054	0.06	0.02	0.155	0.227	0.159	0.077	0.203	0.152	0.008	0.085	0.013	0.195	0.066	0.028	0.02	0.038	0.481	0.043	0.091	0.016	0.01	0.071	0.008	0.014
[5]Enterorhabdus	0.008	0	0.002	0	0	0.005	0.557	0	0.064	0	0	0.109	0	0	0.002	0	0.014	0	0	0	0.177	0	0	0.006	0	0	0	0	0	0	0	0	0	0	0.003	0	0	0	0.001	0.056	0.008	0	0	0	0	0	0	0.001	0.001
[5]Pasteurellaceae_Family	0.008	0	0	0	0	0	0	0	0	0	0	0	0	0	0	0	0	0	0	0	0	0	0	0	0	0	0	0	0.003	0	0	0	0	0	0	0	0	0	0	0	0	0	0	0	0	0	0	0	0
[5]Vallitalea	0.008	0.006	0	0	0	0.01	0.006	0	0.004	0.002	0.01	0.008	0.005	0.01	0	0.02	0.016	0	0.004	0	0.002	0	0.097	0.013	0.085	0.002	0.002	0.012	0.014	0.034	0	0.002	0.083	0	0.051	2.804	0.09	0	0.009	0.141	0	0.681	0.075	0.041	0.016	0.02	0.004	0.013	0.196
[5]Caldithrix	0.008	0	0	0	0	0	0	0	0	0	0	0	0	0	0	0.004	0	0	0.002	0	0	0	0	0	0	0	0	0	0	0.009	0	0	0	0	0	0	0	0	0	0	0.003	0.001	0	0	0	0	0	0	0
[5]Pelotomaculum	0.008	0	0	0	0	0	0.003	0	0.002	0	0.004	0.006	0	0	0.006	0	0	0.002	0	0	0	0.005	0	0.003	0	0	0	0.007	0	0.002	0	0.004	0.002	0	0	0	0.046	0	0	0.02	0	0	0	0	0	0	0	0.001	0.004
[5]Levyella	0.008	0	0	0	0.004	0	0	0	0	0	0.002	0	0	0	0.006	0	0	0.002	0	0	0	0	0	0	0	0	0.002	0	0	0	0	0.026	0	0	0	0	0	0	0	0	0	0	0	0	0	0.001	0	0	0
[5]Howardella	0.008	0	0	0	0	0	0	0	0	0	0	0	0	0	0	0	0	0	0	0	0	0	0	0	0	0	0	0	0	0	0	0	0	0	0	0	0	0	0	0	0	0	0	0	0	0	0	0	0
[5]Parasutterella	0.008	0.022	0	0	0.135	0.041	0.016	0.414	0.283	0.032	0.072	0.047	0.002	1.807	0.033	0.25	0	0.005	0.011	0.044	0.008	0.629	0.003	0	0.109	0	0.028	0.102	0.007	0.533	1.409	0.006	0.063	0.233	0.016	0.461	0.063	0.11	0.325	0.024	0.538	0.394	0.055	0.018	0	0.078	0.309	1.146	0.418
[5]Erysipelotrichaceae_Family	0.008	0.003	0.005	0.003	0.004	0	0.005	0.002	0	0	0.008	0	0.015	0	0.002	0.009	0.007	0	0.004	0.004	0	0.008	0.005	0.051	0.017	0.007	0.03	0	0.005	0.018	0.005	0.01	0.013	0.021	0.012	0	0	0	0	0	0	0	0	0	0	0	0	0	0
[5]Holdemanella	0.005	0	0	0.008	0	0	0	0	0.002	0	0	0	0	0	0	0	0.002	0	0	1.494	0	0	0	0.002	0	0	0	0	0	0	0	0	0	0.001	0	0	0.002	0	0	0	0	0	0.316	0	0	0	0.762	0	0
[5]Thermoanaerobacterales Family III. Incertae Sedis_Family	0.005	0	0	0	0	0	0	0	0	0.002	0.004	0	0	0.003	0	0	0	0.005	0.004	0	0	0	0	0	0.002	0	0	0	0.002	0	0	0	0	0	0	0	0	0	0	0	0	0	0	0	0	0	0	0	0
[5]Acidaminococcaceae_Family	0.005	0	0	0.096	0	0.16	0	0	0.002	0	0.149	0	0	0.013	0	0	0	0	0.004	0	0	0	0.002	0	0	0	0.002	0	0.002	0	0.002	0	0	0	0	0	0	0	0	0	0	0	0	0	0	0	0	0	0
[5]Pseudocitrobacter	0.005	0	0	0	0	0	0	0.002	0	0	0.002	0.025	0	0.006	0	0	0	0	0.004	0	0	0	0	0	0	0.004	0	0.002	0	0	0	0.014	0	0	0	0.003	0	0.003	0	0	0.002	0.005	0	0.003	0.001	0.002	0.001	0	0.001
[5]Catabacteriaceae_Family	0.005	0.008	0	0	0	0.003	0.003	0	0	0	0	0.018	0	0	0.002	0.013	0.002	0	0	0	0	0.003	0.005	0	0	0.004	0	0.039	0.005	0	0.002	0.145	0	0	0	0	0	0	0	0	0	0	0	0	0	0	0	0	0
[5]Lutispora	0.005	0.019	0.002	0.005	0	0.008	0.024	0.002	0.023	0.011	0.126	0.002	0.005	0.013	0.046	0	0.046	0	0.002	0	0.002	0.01	0	0.028	0.004	0.013	0.009	0	0.003	0.063	0.002	0.329	0	0	0	0.062	0.026	0.031	0.001	0.037	0.07	0.102	0.055	0.037	0.054	0.146	0.008	0.017	0.166
[5]Campylobacter	0.005	0	0	0.003	0	0	0.002	0	0	0.004	0	0.012	0.007	0	0.002	0	0	0.002	0.021	0	0	0.002	0	0	0	0	0.002	0	0	0.011	0.004	0.022	0	0	0.002	0.001	0	0	0	0.002	0.004	0.002	0	0	0	0	0.004	0	0
[5]Natranaerovirga	0.005	0.041	0.002	0	0.002	0	0.117	0.007	0.081	0.005	0.11	0.018	0.017	0.006	0.002	0.007	0.033	0.005	0.009	0.004	0.002	0.012	0	0.005	0	0.013	0.061	0.007	0.007	0.009	0.002	0.006	0.01	0.003	0.006	0.023	0.015	0.003	0.005	0.002	0.017	0.013	0.04	0.005	0.012	0.009	0.007	0.003	0.029
[5]Butyricicoccus	0.005	0.006	0.002	0.003	0	0	0.002	0.005	0	0	0	0	0.007	0.003	0.006	0	0	0	0.005	0.002	0.009	0.005	0	0	0.002	0.002	0.002	0	0.003	0.006	0.004	0.002	0	0	0.011	0.007	0.001	0.002	0.141	0	0.009	0.002	0.006	0	0.002	0.019	0	0.003	0.002
[5]Ethanoligenens	0.005	0.003	0	0.005	0.007	0.033	0	0.007	0.07	0	0.018	0.029	0.007	0.008	0.027	0	0.112	0.002	0.007	0.004	0	0.065	0.488	0.008	0	0.007	0.224	0.002	0	0.098	0.002	0.012	0	0.034	0.002	0.155	0.005	0.004	0	0.015	0.004	0.015	0.152	0.013	0.074	0.047	0.002	0.007	0.148
[5]Fusicatenibacter	0.005	1.787	1.333	0.847	1.431	3.464	0.439	1.136	1.215	7.346	0.524	0.022	0.741	2.02	3.664	0.71	1.476	4.918	4.525	4.354	1.91	3.162	0.002	2.103	0.948	2.865	0.002	0.18	1.554	0.179	3.762	1	2.036	1.507	0.777	1.416	1.749	7.174	2.39	0.321	1.954	3.345	0.757	3.912	0.595	0.361	0.411	0.414	0.41
[5]Dietziaceae_Family	0.005	0	0	0	0	0	0	0	0	0	0	0	0	0	0	0.002	0	0	0	0	0	0	0	0	0	0	0	0	0	0	0	0	0	0	0	0	0	0	0	0	0	0	0	0	0	0	0	0	0
[5]Lachnospira	0.005	0.028	0	0.142	0.011	0.504	0.019	0	0	0.105	0.008	0.002	0.251	0.089	0.017	0.166	0.367	0.016	0.937	0.002	0.006	1.307	0.032	0	0.006	0.141	0.72	0.017	0.091	0.517	0.002	0	0.064	0	0.066	0.008	0.008	0.114	0.092	0.232	0.053	0.07	0.226	0.111	0.048	0.033	0.007	0.019	0.029
[5]Christensenellaceae_Family	0.005	1.669	0.002	0.019	0.018	0.058	0.949	0.057	0.554	0.021	2.006	0.416	0.063	0.01	2.456	0	1.664	0.018	0.054	0.015	0	0.068	0.017	0.017	0.002	0.447	0.233	0.049	0.703	0.128	0	2.101	0.017	0	0.008	0	0	0	0	0	0	0	0	0	0	0	0	0	0
[5]Casaltella	0.005	0.028	0	0	0.002	0	0.004	0	0.002	0	0.199	0.012	0.151	0	0	0	0.002	0.005	0	0.004	0	0	0	0	0.002	0.013	0.002	0.007	0	0.004	0	0.014	0.003	0	0.003	0	0.043	0	0	0.002	0.004	0.004	0	0	0.001	0.006	0.013	0.004	0.001
[5]Mogibacterium	0.005	0.014	0.03	0	0.002	0	0	0	0.002	0.005	0	0.002	0	0	0	0	0.005	0	0.002	0	0.034	0.002	0	0.027	0.097	0.002	0	0.002	0	0.002	0	0.002	0.002	0	0	0	0.184	0	0	0.002	0.018	0	0	0	0	0	0.002	0.091	0.009
[5]Ectothiorhodospiraceae_Family	0.005	0.003	0	0	0	0	0	0	0	0	0.002	0	0	0.005	0.002	0.002	0	0.007	0.005	0.006	0	0.005	0.003	0.002	0	0	0.006	0	0.005	0.002	0.002	0	0	0	0	0	0	0	0	0	0	0	0	0	0	0	0	0	0
[5]Caldicoprobacteraceae_Family	0.005	0	0	0	0.007	0.013	0.073	0.002	0.008	0.009	0.145	0.002	0	0.02	0.013	0	0.007	0.005	0	0.006	0	0.005	0	0.002	0.002	0	0	0	0.002	0.031	0	0.038	0.002	0	0	0	0	0	0	0	0	0	0	0	0	0	0	0	0
[5]Flavobacteriaceae_Family	0.005	0	0	0	0	0	0	0	0.002	0	0	0	0	0	0	0	0	0	0	0	0	0	0	0	0	0	0	0	0	0	0	0	0	0	0	0	0	0	0	0	0	0	0	0	0	0	0	0	0
[5]Turicibacter	0.003	0.03	0.085	0.048	0.057	0.013	0.03	0.769	0.019	0.004	0.004	0.01	0.059	0.005	0.004	0	0	0.002	0.034	0.03	0	0.012	0.114	0.06	0	0.018	0.106	0.046	0	0.002	0.016	0.01	0.084	0.092	0.003	0.001	0.009	0.01	0.523	0.033	0.057	0.039	0.097	0.003	0	0.314	0.02	0	0.034
[5]Anaerobacterium	0.003	0	0	0	0	0	0.006	0	0.004	0	0.022	0.002	0	0	0.036	0.083	0.005	0	0	0	0	0.003	0.003	0	0	0.004	0.017	0	0	0.083	0	0.006	0.003	0	0.022	2.876	0.009	0.001	0.161	1.614	0.004	0.007	0.079	0.552	0.003	0.098	0	0	3.152
[5]Peptoniphilaceae_Family	0.003	0	0	0	0	0	0	0	0	0	0	0	0	0	0.002	0.018	0	0	0	0	0	0	0	0	0	0	0	0	0	0	0	0	0	0	0	0	0	0	0	0	0	0	0	0	0	0	0	0	0
[5]Micrococcaceae_Family	0.003	0	0	0	0	0	0	0	0	0	0	0	0	0	0.002	0	0	0	0	0	0	0	0	0	0	0	0	0	0	0	0	0	0	0	0	0	0	0	0	0	0	0	0	0	0	0	0	0	0
[5]Thermoanaerobacterales Family IV. Incertae Sedis_Family	0.003	0.017	0	0	0	0	0.013	0	0.004	0	0.022	0.021	0	0	0.05	0.055	0.002	0	0	0	0	0	0	0	0	0	0	0	0.003	0	0	0.048	0	0	0	0	0	0	0	0	0	0	0	0	0	0	0	0	0
[5]Shigella	0.003	0	0	0.003	0	0	0	0.004	0	0	0	0.008	0	0	0	0	0.009	0.006	0.002	0	0.002	0	0	0	0	0	0	0	0	0.002	0.002	0.018	0	0	0	0.003	0	0.003	0.003	0	0.003	0.004	0	0.001	0	0.002	0.001	0	0
[5]Terrisporobacter	0.003	0.116	0	0.003	0.007	0.041	0.011	0.012	0.006	0.02	0.004	0	0.012	0.005	0	0	0	0.016	0	0.072	0	0	0	0.042	0	0.016	0.006	0.012	0.002	0	0.063	0	0.053	0.003	0	0.001	0.001	0.006	0.017	0.002	0.003	0.282	0.013	0	0.001	0.011	0.003	0.001	0.086
[5]Dethiosulfatibacter	0.003	0	0	0	0	0	0	0	0.002	0	0	0	0	0	0.002	0.002	0.002	0	0	0	0	0	0.002	0	0	0	0	0	0	0	0.002	0	0	0	0	0	0	0	0	0	0.001	0.001	0	0	0	0	0	0	0
[5]Agathobacter	0.003	7.378	2.174	7.956	7.807	0.801	3.417	4.278	2.556	4.248	0.363	0.274	17.346	4.836	0.986	0	0.325	13.8	0.429	2.453	0.368	2.753	12.439	0.904	3.871	6.994	14.921	0.17	0.038	11.307	1.099	0.251	8.439	1.365	2.418	9.368	0.683	0.735	12.823	0.026	0.169	0.065	0.555	0.67	0.071	0.053	0.175	0.487	1.918
[5]Eggerthellaceae_Family	0.003	0.006	0.009	0	0	0.041	0.014	0.005	0	0.021	0	0	0	0.005	0.719	0.011	0	0	0.013	0.004	0.023	0	0.007	0.011	0.078	0	0	0.012	0.007	0.121	0	0	0	0	0.076	0	0	0	0	0	0	0	0	0	0	0	0	0	0
[5]Alicyclobacillus	0.003	0	0	0	0	0	0	0	0	0	0	0	0	0	0	0	0	0	0	0	0	0	0.044	0	0	0	0	0	0.056	0.002	0	0	0	0	0	0	0	0	0	0	0.004	0.003	0	0	0	0.003	0.004	0	0.015
[5]Enterococcus	0.003	0.044	0.007	0.003	0	0.005	0.002	0.007	0	0	0.1	0.002	0.012	0	0.004	0	0.002	0	0	0	0.124	0	0.003	0.002	0.012	0.01	0.002	0.007	0.008	0.004	0.002	0.004	0.003	0.004	0.005	0.005	0.003	0.417	0.01	0.002	0.006	0.004	0.002	0.003	0.008	0.003	0.003	0.002	0.006
[5]Haemophilus	0.003	0.006	0	0.408	0.002	0.137	0.003	0	0.002	0.03	0	0	0.041	0.036	0	0	0.014	0.002	0.018	0.008	0.141	0.015	0	0.002	0.002	0.015	0.311	0.002	0.027	0.006	0.014	0.002	0.01	0.001	0	0.004	0	0.003	2.392	0	0.403	0.012	0.019	0.042	0.018	0.001	0	0	0.006
[5]Kroppenstedtia	0.003	0	0	0	0	0	0.002	0	0	0	0	0	0	0	0	0	0	0	0	0	0	0	0	0	0	0	0	0	0	0.002	0	0	0	0	0	0.006	0.001	0.002	0	0.001	0.006	0.009	0.001	0.001	0	0.004	0.003	0	0
[5]Lachnoanaerobaculum	0.003	0	0	0	0.002	0.005	0.025	0.005	0.006	0.002	0.054	0.008	0.002	0	0.013	0.022	0.016	0.005	0.004	0.008	0	0.005	0.002	0.002	0	0.007	0.013	0	0.097	0.002	0	0.01	0.028	0	0.002	0.007	0.011	0.005	0.003	0.002	0.001	0.006	0.016	0.002	0.023	0	0.001	0	0.001
[5]Fusobacterium	0.003	0	0	0	0.002	0.003	0	0	0	0	0	0.016	0.002	0.008	0	0.015	0.005	0	0.002	0	0	0.003	0	0	0	0.006	0	0.002	0.007	0	0.002	0.094	0	0.003	0.011	0	0.001	0.003	0.001	0.007	0.001	0	0	0.309	0.002	0.012	0	0	0.007
[5]Gardnerella	0.003	0	0	0	0	0	0	0	0	0	0	0	0	0	0	0	0	0	0	0	0	0	0	0	0	0	0	0.002	0	0	0	0	0	0	0.006	0	0	0	0	0	0	0	0	0	0	0	0	0	0
[5]Corynebacterium	0.003	0	0	0	0.011	0	0.013	0.031	0.002	0.019	0.002	0.006	0.004	0	0.002	0.002	0	0.008	0	0.004	0.009	0.002	0	0.008	0.144	0.002	0.002	0	0.003	0.007	0.002	0.016	0.002	0	0.002	0.001	0.001	0	0.004	0	0.001	0.006	0	0	0	0.011	0.001	0.001	0.001
[0]Bacteria;[1]Firmicutes;[2]Erysipelotrichia;[3]Erysipelotrichales;[4]Erysipelotrichaceae;[5]null	0.003	0	0.007	0.003	0	0.058	0.011	0.005	0.006	0.011	0.12	0.002	0.032	0.018	0.01	0	0.019	0	0.022	0	0	0.004	0.039	0.011	0.045	0.102	0.007	0.007	0.004	0	0	0.03	0.045	0	0.002	0.222	0.027	0.122	0.029	0.045	0.008	0.019	0.009	0	0.02	0.003	0	0.031	0.006
[5]Lactobacillaceae_Family	0.003	0.003	0	0	0	0	0	0	0	0	0	0	0	0	0.006	0.004	0	0	0	0	0	0	0	0	0	0	0	0	0	0	0.002	0	0	0	0	0	0	0	0	0	0	0	0	0	0	0	0	0	0
[5]Kluyvera	0.003	0	0	0	0	0	0	0	0	0	0	0	0	0	0	0	0	0	0	0	0	0	0	0.002	0	0	0	0	0	0	0	0	0	0	0	0	0	0	0	0	0	0	0	0	0	0	0	0	0
[5]Granulicatella	0.003	0	0.024	0.034	0.048	0.008	0	0.071	0	0.029	0	0	0.017	0.018	0	0	0.005	0.01	0.004	0.019	0.025	0.005	0	0.016	0.043	0.007	0.004	0.005	0.012	0	0.022	0.024	0.014	0.028	0.021	0.01	0.007	0.015	0.094	0.013	0.011	0.001	0	0.005	0.006	0.004	0	0.022	0
[5]Desulfotomaculum	0.003	0	0	0	0	0	0.002	0	0.002	0	0	0	0	0	0.253	0.004	0	0	0	0	0.004	0	0.002	0	0	0	0	0	0.353	0	0	0.002	0	0	0	0.031	0	0	0	0.019	0.019	0.01	0.068	0.059	0	0.014	0.001	0	0.172
[5]Novispirillum	0.003	0	0	0	0	0	0	0	0	0	0	0	0	0	0	0	0	0	0	0	0	0	0	0	0	0	0	0	0.002	0	0	0	0	0	0	0.001	0	0	0	0.002	0	0	0	0	0.358	0	0	0	0
[5]Victivallaceae_Family	0.003	0	0	0	0	0	0	0	0.014	0	0	0	0	0	0	0	0	0	0	0	0	0	0	0	0	0	0	0	0	0	0	0	0	0	0	0	0	0	0	0	0	0	0	0	0	0	0	0	0
[5]Oribacterium	0.003	0	0.005	0.016	0.004	0.043	0.005	0	0.012	0.006	0.006	0	0.007	0.03	0.002	0.009	0.033	0	0.007	0	0.008	0.03	3.425	0	0.002	0.009	0	0	0.072	0.029	0.01	0.002	0	0.001	0	0.007	0.001	0.003	0.005	0.002	0.006	0.003	0	0.006	0.001	0.001	0.003	0.019	0.003
[5]Acetitomaculum	0.003	0	0	0	0	0	0	0	0	0	0	0	0	0	0	0	0	0	0	0	0	0	0.003	0	0	0.002	0	0	0	0.002	0	0	0.002	0	0	0	0	0	0.001	0	0	0.001	0.001	0.001	0.001	0.002	0	0	0
[5]Azospirillum	0.003	0	0	0	0	0	0	0	0	0	0	0	0	0	0.002	0.004	0	0	0.002	0	0	0	0	0	0	0	0	0	0	0	0	0	0	0	0	0	0	0	0	0	0.001	0.002	0.001	0	0.002	0	0	0	0
[5]Klebsiella	0.003	0	0	0.008	0	0	0	0.004	0.012	0	0.012	0.002	0.004	0.008	0	0.037	0.007	0.018	0.005	0.006	0.004	0	0	0	0.002	0	6.608	0.004	0.005	0	0.002	0	0.002	0.001	0.002	0	0.001	0.064	0.009	0.006	0.003	0	0	0	0.004	0.005	0.001	0	0
[5]Marvinbryantia	0.003	0.006	0.007	0	0	0	0	0.002	0.002	0.004	0	0.002	0	0	0	0.922	0.214	0.005	0	0.002	0.006	0.004	0.003	0.025	0	0.002	0.007	0	0.002	0.156	0.007	0.006	0.139	0	0.011	0.006	0.002	0.003	0.001	0.01	0.001	0.001	0.001	0.002	0.003	0.001	0.001	0.003	0.001
[5]Hungatella	0.003	0.036	0.014	0.078	0.013	0.092	0.019	0.954	0.018	0.087	0.01	1.603	0.022	0.066	0.03	0	0.393	0.065	0.137	0.097	0.103	0.044	0.005	0.032	0.037	0.073	0.002	2.23	0.149	0.031	0.045	0.048	0.05	0.016	0.107	0.173	0.231	0.021	0.008	0.06	0.029	0.048	0.157	0.051	0.121	0.063	0.013	0.018	1.851
[5]Dysgonomonas	0.003	0.003	0	0	0	0	0.006	0	0	0	0	0	0	0	0	0	0	0	0	0	0	0	0	0	0	0	0	0	0	0	0	0	0	0	0	0	0	0	0	0.004	0	0	0	0	0	0	0	0	0
[5]Phascolarctobacterium	0	4.355	0.51	0.003	0.015	2.812	0.003	0.002	6.293	4.233	3.266	1.614	0	6.869	0.042	0.013	0.002	1.539	5.86	0.004	0	1.09	0	0.122	0	0.009	0.056	0	0	0	5.588	0	0.002	0.003	4.496	0.033	0.007	1.787	0.011	5.983	0.007	8.009	6.751	1.568	12.852	2.732	0.004	11.31	0.004
[5]Christensenella	0	0.78	0.007	0	0	0.406	0.346	0	0.219	0.05	0.335	0.082	0.071	0.013	0.412	0.298	0.065	0.011	0.02	0.002	0.036	0.204	0.052	0.052	0.002	0.042	0.158	0.048	0.155	0.116	0.013	1.487	0.023	0.001	0.059	0.217	0.286	0.026	0.003	0.133	0.048	0.107	2.122	0.012	0.065	0.272	0.052	0.039	4.032
[5]Pyramidobacter	0	0.149	0	0	0	0	0	0	0.006	0	0	0	0	0	0	0	0	0	0	0	0	0	0	0	0	0.002	0	0	0	0.002	0	0.004	0	0	0	0.001	0	0	0	0.362	0	0.081	0	0	0	0	0.001	0	0.005
[5]Anaerotruncus	0	0.093	0.002	0.005	0.101	0.038	0.193	0.017	0.076	0.037	0.177	0.105	0.129	0.058	0.192	0	0.06	0.031	0.029	0.006	0.004	0.104	0.012	0.025	0.006	0.205	0.006	0.098	0.021	0.067	0.09	0.112	0.041	0.021	0.11	0.103	0.198	0.012	0.005	0.253	0.027	0.046	0.209	0.016	0.142	0.279	0.004	0.091	0.13
[5]Gordonibacter	0	0.055	0.004	0.005	0.015	0.003	0.019	0.13	0	0.002	0.026	0	0.007	0.01	0	0.022	0.007	0.023	0	0.025	0.019	0.003	0	0.509	0.762	0.004	0.006	0.031	0.004	0.098	0.002	0.058	0.008	0.07	0.002	0.003	0.119	0.131	0.005	0.103	0.037	0.086	0.016	0.014	0.038	0.107	0.033	0.058	0.001
[5]Rothia	0	0.033	0.006	0.006	0.029	0.003	0	0.012	0	0.009	0.004	0	0.002	0.003	0.01	0.009	0.032	0.009	0.005	0.019	0.061	0.005	0.027	0.005	0.054	0.007	0.008	0.007	0.02	0	0	0.012	0.002	0.001	0	0.001	0.002	0	0.019	0	0.001	0.003	0	0.007	0.013	0.003	0	0	0.001
[5]Escherichia	0	0.03	0.028	0.294	0.15	0.02	0.028	1.246	0.105	0.036	0.012	3.834	0.044	0.097	0.006	0.094	0.002	0.167	1.448	0.259	0.013	0.015	0.004	0.027	0.027	0.033	0.013	0.061	0.064	0.11	0.058	5.685	0.013	0.004	0.009	0.008	0.025	1.291	0.011	0.005	0.016	0.367	0.044	0.052	0.003	0.248	0.011	0.011	0.077
[5]Holdemania	0	0.028	0.005	0	0.002	0.008	0.014	0.009	0.006	0.057	0.002	0.02	0.015	0.038	0.017	0.059	0.035	0.041	0.041	0.076	0.009	0.008	0.007	0.006	0	0.107	0.011	0.007	0.139	0.035	0.021	0.016	0.028	0.048	0.039	0.019	0.028	0.021	0.003	0.019	0.007	0.096	0.01	0.024	0.034	0.006	0.063	0.094	0.005
[5]Clostridiales Family XIII. Incertae Sedis_Family	0	0.025	0.049	0.005	0.057	0.018	0.024	0.095	0.012	0.004	0.012	0.031	0.007	0.018	0.036	0.011	0.009	0.005	0.004	0.002	0	0.003	0.003	0.017	0.014	0.02	0.004	0.078	0.009	0.022	0.004	0.066	0.008	0.001	0.008	0	0	0	0	0	0	0	0	0	0	0	0	0	0
[5]Oxobacter	0	0.017	0	0	0	0	0.002	0	0	0	0.002	0.006	0	0	0.012	0.002	0	0	0	0	0	0	0.361	0	0.002	0.002	0	0	0.027	0	0	0.002	0	0	0	0.001	0.001	0	0	0	0	0.001	0.006	0	0.002	0.001	0	0	0.005
[5]Uncultured_Oscillatoriales	0	0.017	0	0.003	0.009	0	0	0	0	0	0.002	0	0	0.041	0.008	0	0.002	0	0.032	0.004	0	0	0	0.005	0.025	0	0	0	0.014	0.022	0	0	0.002	0	0	0	0	0	0	0	0	0	0	0	0	0	0	0	0
[5]Megamonas	0	0.014	0	0	0	0.239	0	0.002	0	0	0.002	0.002	0	0	0	0	0	0.005	0.002	0.002	0	0	0	0.002	0.002	0	0	0	0	0	0	0	0	0	0	0.001	0.001	0.002	0.004	0.001	0.002	0	0.04	11.057	0	0	0	0	0
[5]Citrobacter	0	0.009	0	0.027	0.004	0	0	0.002	0.002	0	0.006	0.02	0	0	0	0	0.002	0.002	0	0	0	0	0.002	0.008	0.004	0	0.002	0.005	0	0.018	0.002	0.016	0	0	0	0.001	0	0.005	0.003	0	0.001	0.004	0	0	0	0.001	0	0	0
[5]Dethiosulfovibrio	0	0.008	0	0	0	0	0.022	0	0.002	0	0.018	0.006	0	0	0.017	0.002	0.002	0	0	0	0	0	0.002	0	0	0	0.004	0	0.022	0	0.002	0.002	0	0	0	0	0	0	0	0	0	0	0	0	0	0	0	0	0.005
[5]Thermoanaerobacteraceae_Family	0	0.006	0	0	0	0	0.009	0	0	0	0.004	0.002	0	0.005	0.012	0.024	0.005	0.002	0	0.002	0	0.002	0.002	0.002	0	0	0	0.005	0.002	0	0	0	0	0	0	0	0	0	0	0	0	0	0	0	0	0	0	0	0
[5]Lactococcus	0	0.003	0.018	0.003	0.348	0.003	0	0.024	0	0.009	0	0.008	0.002	0.003	0	0	0	0.002	0.009	0.004	0	0	0.005	0	0	0	0	0	0.008	0	0	0	0.003	0.055	0	0	0	0.155	0.006	0	0	0	0.033	0	0.002	0.014	0.007	0.014	0
[5]Haloplasmataceae_Family	0	0.003	0	0	0	0	0	0	0	0	0	0	0	0	0	0	0	0	0	0	0	0	0	0	0	0	0	0	0	0	0	0	0	0	0	0	0	0	0	0	0	0	0	0	0	0	0	0	0
[5]Anaerococcus	0	0.003	0	0	0	0	0	0	0	0	0	0	0	0	0.012	0	0	0	0	0	0.004	0	0	0.008	0	0	0	0	0	0	0	0.026	0	0	0	0	0	0.001	0	0.002	0	0	0	0	0	0	0	0	0
[5]Clostridiales Family XVI. Incertae Sedis_Family	0	0.003	0	0	0	0	0	0	0	0	0	0	0	0	0	0	0	0	0	0	0	0	0	0	0	0	0	0	0	0	0	0	0	0	0	0	0	0	0	0	0	0	0	0	0	0	0	0	0
[5]Asaccharobacter	0	0.003	0	0.04	0.093	0	0	0	0	0.004	0.04	0	0.046	0.01	0	0.074	0	0	0	0	0.002	0	0.048	1.134	1.827	0	0.004	0	0.062	0	0	0.022	0.045	0.048	0	0	0	0.004	0	0	0	0	0.001	0	0	0	0.002	0.3	0.001
[5]Salmonella	0	0.003	0	0	0	0.003	0	0.005	0	0	0	0	0	0.003	0	0	0	0.002	0	0	0.002	0	0	0	0	0.002	0	0	0	0	0	0	0	0.001	0	0.002	0	0.005	0	0	0	0	0	0	0	0	0.001	0	0
[0]Bacteria;[1]Firmicutes;[2]Clostridia;[3]Clostridiales;[4]Defluviitaleaceae;[5]null	0	0.003	0	0	0	0.005	0	0	0	0	0.012	0.002	0.024	0.003	0	0.024	0.005	0	0	0	0	0.003	0.012	0	0	0	0	0.005	0	0.018	0	0.022	0.007	0	0.019	0.059	0.001	0.008	0	0.005	0.003	0.009	0.013	0.002	0.008	0.029	0.001	0.003	0.009
[5]Akkermansiaceae_Family	0	0.003	0	0	0	0	0	0	0.006	0	0.002	0.008	0	0	0.004	0	0	0	0.002	0	0	0.002	0	0.002	0	0	0	0	0	0.009	0	0	0	0	0	0	0	0	0	0	0	0	0	0	0	0	0	0	0
[5]Curtobacterium	0	0.003	0	0	0	0	0	0	0	0	0	0	0	0	0	0	0	0	0	0	0	0	0	0	0	0	0	0	0	0	0	0	0	0	0	0	0	0	0	0	0	0	0	0	0	0	0	0	0
[5]Alkaliphilus	0	0.003	0	0	0	0	0	0	0	0	0	0	0	0	0	0	0	0	0.002	0	0	0	0	0	0	0	0	0	0	0	0	0	0	0	0	0	0	0	0	0	0	0.001	0.003	0.001	0	0	0	0	0
[5]Robinsoniella	0	0.003	0	0.003	0	0	0.002	0	0.018	0	0.032	0.002	0	0	0.004	0	0.002	0	0	0	0	0.002	0.007	0.006	0	0	0	0	0.06	0.004	0	0	0	0	0	0.001	0.007	0	0	0	0.003	0	0	0	0	0	0	0.001	0.001
[5]Bdellovibrionaceae_Family	0	0.003	0	0	0.002	0	0	0	0	0	0	0	0	0	0	0	0.053	0	0	0.002	0	0	0	0	0.008	0	0	0	0	0	0	0	0	0	0	0	0	0	0	0	0	0	0	0	0	0	0	0	0
[5]Moorella	0	0.003	0	0	0	0	0	0	0	0	0	0	0	0	0.012	0.004	0	0	0	0	0	0	0	0	0	0	0	0	0	0	0	0	0	0	0	0.002	0.002	0	0	0	0.004	0.002	0	0.001	0	0.002	0	0	0.01
[5]Tissierella	0	0.003	0	0	0.002	0	0	0	0	0	0	0	0	0	0.002	0	0	0	0	0	0	0	0	0	0	0	0	0	0	0	0	0	0	0	0	0	0	0	0	0	0.003	0.001	0	0.001	0	0	0	0	0
[5]Fenollaria	0	0.003	0	0	0.033	0	0.017	0	0	0.028	0.014	0.043	0.002	0	0.029	0.002	0	0.007	0.013	0.008	0	0	0	0	0	0	0.004	0.012	0	0.002	0	0.09	0	0	0.009	0.001	0.002	0.005	0	0.024	0.003	0.021	0.001	0.002	0.001	0.003	0.009	0	0.006
[5]Caloranaerobacter	0	0.003	0	0	0	0	0	0	0	0	0	0	0	0	0	0	0	0	0	0	0	0	0.002	0	0	0	0	0	0	0	0	0.006	0	0	0	0	0	0	0	0	0	0	0	0	0	0	0	0	0
[5]Uncultured_Bacillales	0	0.003	0	0	0	0	0	0	0	0	0.002	0	0	0.005	0	0	0	0	0.007	0	0	0.002	0.003	0	0	0	0.002	0.002	0.002	0.004	0.004	0.002	0	0	0.002	0	0	0	0	0	0	0	0	0	0	0	0	0	0
[5]Acetatifactor	0	0.003	0	0	0	0	0	0	0	0.002	0	0	0	0	0	0	0.002	0	0	0	0	0	0	0	0	0	0	0	0	0	0	0	0	0	0	0	0	0	0.001	0	0	0.001	0	0	0.006	0	0	0.001	0
[5]Pseudobacteroides	0	0.003	0	0	0	0	0.005	0	0	0	0	0	0	0	0.002	0	0.005	0	0	0	0	0	0	0	0.019	0	0	0.005	0	0	0	0	0	0.001	0.003	0.002	0.003	0	0	0.005	0.002	0.001	0	0.003	0.003	0	0	0	0.001
[5]Uncultured_Tissierellia	0	0.003	0	0	0	0	0	0.002	0	0	0.002	0	0	0	0	0	0.002	0	0	0.006	0	0	0	0	0	0	0	0	0.012	0.007	0	0.002	0.002	0	0	0	0	0	0	0	0	0	0	0	0	0	0	0	0
[5]Acidaminococcus	0	0	0.714	0	0	0.244	0	0	0	0	0.002	0	0	0.003	0	0.015	0	0	0	0	0.004	0	0.005	0	0	0	0	0	0	0	0	0	0	0	0	0	0.001	0.002	0	0	1.374	0.001	0.005	0	0.001	0.001	0	0	0
[5]Allisonella	0	0	0.253	0	0.033	0	0	0	0	0	0	0.01	0	0	0.152	0.002	0	0	0	0	0	0	0	0	0	0	0	0	0	0	0	0.01	0	0	0	0	0	0	0	0	0	0	0	0	0	0	0	0	0
[5]Synergistaceae_Family	0	0	0.063	0	0.024	0.008	0.002	0	0.021	0.007	0.008	0.029	0	0	0.015	0.035	0.056	0	0	0.162	0.002	0.008	0.005	0.163	0.006	0.029	0.006	0.002	0.014	0	0	0.008	0	0	0	0	0	0	0	0	0	0	0	0	0	0	0	0	0
[5]Paraprevotella	0	0	0.021	0	0.004	0.895	0.217	0.002	0	0.614	0	0.002	0.29	0	0.017	0	0.146	0.002	0.002	0.042	0	0.561	0	0.033	0	0	0	0	0	0	1.679	0	0	0	0.145	0	0	0.001	0	0.11	1.721	0.001	0.692	0.03	1.056	0	0.513	0	0
[5]Weissella	0	0	0.019	0	0	0	0	0	0	0	0	0	0	0	0	0	0	0	0.002	0	0	0.002	0	0	0	0	0	0	0	0	0	0.002	0	0	0	0	0.001	0	0	0.006	0.002	0	0	0	0	0	0	0.001	0.001
[5]Coriobacteriaceae_Family	0	0	0.007	0	0	0	0.002	0	0.002	0	0	0.002	0.002	0.013	0.015	0.011	0.007	0.023	0.02	0	0	0	0.022	0.021	0.01	0	0.011	0.163	0	0.016	0.009	0.034	0	0.001	0.005	0	0	0	0	0	0	0	0	0	0	0	0	0	0
[5]Alloprevotella	0	0	0.005	0.005	0	0	0	0	0	0	0	0	0	0	0	0	0	0	0	0	0	0	0	0	0	0	0	0	0.002	0	0	0	0	0	0	0.384	0	0	0	0	0	0	0	0	0	0	0	0	0
[5]Scardovia	0	0	0.002	0	0	0	0	0	0	0	0	0	0	0	0	0	0	0	0	0.004	0	0	0	0.016	0	0	0	0.002	0	0	0	0	0	0.001	0.002	0	0	0	0	0	0	0	0	0	0.001	0.001	0.001	0	0
[5]Alicyclobacillaceae_Family	0	0	0.002	0	0	0	0	0	0.006	0	0.006	0.002	0	0.008	0	0	0.002	0	0	0	0	0.002	0.002	0	0	0	0.002	0.046	0	0	0.002	0	0.002	0	0	0	0	0	0	0	0	0	0	0	0	0	0	0	0
[5]Megasphaera	0	0	0.002	0.006	0.002	0	0	0.002	0	0	5.754	0	0.005	0	0	0	0	0	0	0	0	0	0	0	0.017	0	0.004	7.764	0	0	0	0.002	0.002	0	0.002	0	0	0	0.007	0	0.001	0	0	0	0	0	0	0	0
[5]Staphylococcus	0	0	0.002	0.003	0.004	0	0	0	0	0.002	0.004	0	0.007	0.003	0	0	0	0	0	0	0	0	0	0.002	0.004	0.004	0.006	0	0	0	0	0	0.041	0	0	0	0.002	0.003	0.003	0.002	0.004	0.001	0.001	0.001	0.004	0.003	0.004	0.001	0.001
[5]Selenomonas	0	0	0.002	0	0	0	0	0	0.002	0	0	0	0	0	0	0	0	0.002	0	0	0.002	0.002	0	0	0	0	0	0	0	0	0	0	0	0.003	0	0	0	0	0	0	0	0	0.025	0	0	0	0	0	0
[5]Pseudobutyrivibrio	0	0	0.002	0	0	0	0	0.002	0	0	0	0	0	0	0	0	0.137	0.002	0	0.004	0	0.002	0	0	0	0.002	0	0	0	0	0.002	0	0	0	0.004	0	0	0.001	0.004	0.001	0	0	0	0.001	0	0	0	0	0.004
[5]Leptotrichia	0	0	0.002	0	0	0	0	0	0	0	0	0	0	0	0	0	0	0	0	0	0	0	0	0	0	0	0	0	0	0	0	0	0	0	0	0	0	0	0.001	0	0	0	0	0	0	0	0	0	0
[5]Succiniclasticum	0	0	0	1.8	0	0.003	0	0	0	0	0	0	0	0	0	0	0	0	0	0	0	0	0	0	0	0	0	0	0	0	0	0	0	0	0	0	0	0	0	0	0	0	0.031	0	0	0	0	0.001	0
[5]Syntrophococcus	0	0	0	0.021	0	0.008	0	0	0.002	0	0	0	0	0.01	0.002	0	0	0	0	0.004	0.002	0.022	0	0	0	0.013	0.002	0	0	0.002	0.002	0	0.003	0	0	0.001	0	0	0	0.004	0.003	0.002	0.001	0.043	0.001	0	0	0	0
[5]Abiotrophia	0	0	0	0.011	0	0	0	0.005	0	0	0	0	0	0	0	0	0.007	0.005	0	0	0.008	0.005	0	0.003	0.002	0.002	0.007	0	0.007	0	0.009	0.002	0	0.04	0.005	0.003	0.002	0.015	0.033	0.01	0.002	0.002	0.001	0.001	0.005	0.002	0.003	0.004	0.001
[5]Agrobacterium	0	0	0	0.003	0	0	0	0	0	0	0	0	0	0	0	0	0	0	0	0	0	0	0	0	0	0	0	0	0	0	0	0	0	0	0	0	0	0	0	0	0	0	0	0	0	0	0	0	0
[5]Aggregatibacter	0	0	0	0.003	0	0	0	0	0	0	0	0	0	0	0	0	0.002	0	0	0	0	0	0	0	0	0	0	0	0.002	0	0	0	0	0	0	0	0	0	0	0	0.003	0	0	0.001	0	0	0	0	0
[5]Succinivibrio	0	0	0	0.003	0	0	0	0	0	0	0	0	0	0	0	0	0	0	0	0	0	0	0	0	0	0	0	0	0	0	0	0	0	0	0	0	0	0	0	0	0	0	0	0	0	0	0	0	0
[5]Neisseria	0	0	0	0.003	0	0	0	0.002	0	0	0	0	0	0	0	0.002	0.002	0	0	0.002	0	0	0	0	0	0.002	0.01	0	0.009	0	0	0	0	0	0	0	0	0	0	0.001	0	0.001	0	0	0.014	0	0	0	0.001
[5]Cronobacter	0	0	0	0.003	0	0	0	0	0	0.002	0	0.002	0	0	0	0	0	0	0	0	0	0	0	0	0	0	0	0	0	0	0	0	0	0	0	0	0	0	0	0	0	0	0	0	0	0	0	0	0
[5]Acetobacteraceae_Family	0	0	0	0	0.015	0.005	0	0	0	0	0	0	0	0	0	0	0.016	0	0	0	0	0	0	0	0	0	0	0	0.029	0	0.009	0	0	0	0	0	0	0	0	0	0	0	0	0	0	0	0	0	0
[5]Dielma	0	0	0	0	0.011	0	0	0.005	0.008	0.014	0.004	0.057	0.002	0.01	0	0.061	0.005	0.009	0.005	0.011	0	0	0	0	0	0	0.002	0	0	0.007	0.002	0	0	0	0.012	0	0.013	0.001	0	0.007	0	0.001	0	0.001	0.002	0	0.001	0.036	0
[5]Halomonadaceae_Family	0	0	0	0	0.004	0	0	0	0	0	0	0	0	0	0	0	0	0	0	0	0	0	0	0	0	0	0	0	0	0	0	0	0	0	0	0	0	0	0	0	0	0	0	0	0	0	0	0	0
[5]Desulfovibrionaceae_Family	0	0	0	0	0.004	0.003	0.005	0	0	0.002	0.006	0.002	0	0	0	0.007	0	0	0.002	0	0	0.002	0.002	0	0	0	0	0.002	0.005	0.002	0	0.002	0	0	0	0	0	0	0	0	0	0	0	0	0	0	0	0	0
[5]Leuconostoc	0	0	0	0	0.002	0	0	0	0	0	0	0.031	0.004	0	0	0	0.002	0	0	0.011	0	0	0.007	0	0	0	0	0	0	0	0	0.002	0.019	0.023	0	0.001	0.002	0.002	0	0	0	0.001	0	0	0	0.003	0	0.025	0
[5]Actinomycetaceae_Family	0	0	0	0	0.002	0	0	0	0	0	0	0	0	0	0.006	0.002	0	0	0.002	0	0	0	0.002	0	0.004	0	0	0	0.002	0	0	0.002	0	0	0	0	0	0	0	0	0	0	0	0	0	0	0	0	0
[5]Mitsuokella	0	0	0	0	0.002	0	0	0	0	0	0	0	0	0	0	0	0	0	0	0	0	0	0	0	0	0	0	0.002	0	0	0	0	0	0	0	0	0	0	0	0	0	0	0	0.001	0.001	0	0	0	0
[5]Caldimonas	0	0	0	0	0	0.195	0	0	0	0	0	0	0	0	0	0	0	0	0	0	0	0	0	0	0	0	0	0	0	0	0	0	0	0	0	0	0	0	0	0	0	0	0.001	0	0	0	0	0	0
[5]Methanobrevibacter	0	0	0	0	0	0.122	0.22	0	0.283	0	0	0	0	0	0.1	0	0.202	0	0	0	0	0.035	0.121	0	0	0	0.13	0	0	0.002	0	0	0	0	0	0.041	0	0	0	0	0	0	0.039	0	0.027	0	0	0	0
[5]Faecalitalea	0	0	0	0	0	0.025	0	0	0	0	0	0	0	0	0.426	0	0	0.047	0	0	0	0	0	0	0	0	0	0	0	0	0	0	0	0	0	0	0	0.011	0.005	0.016	0	0	0.036	0.009	0	0	0	0	0
[5]Enterobacter	0	0	0	0	0	0.011	0	0	0.002	0.002	0.128	0	0	0	0	0	0	0.119	0.006	0.004	0	0.004	0	0	0	0.004	0	0	0	0	0	0.006	0	0	0.002	0	0.005	0.004	0	0.005	0.031	0.014	0	0	0.014	0.004	0	0.004	0
[5]Coenonia	0	0	0	0	0	0.01	0	0	0	0	0	0	0	0	0	0	0	0	0	0	0	0	0	0	0	0	0	0	0	0	0	0	0	0	0	0	0.055	0	0	0	0	0	0.001	0	0	0	0	0	0
[5]Oxalobacter	0	0	0	0	0	0.008	0	0	0.027	0	0.014	0	0	0	0	0	0	0	0	0	0	0.051	0	0	0	0	0	0	0	0	0	0.05	0	0	0	0.018	0.034	0	0.001	0	0	0.05	0.064	0	0	0	0	0	0.056
[5]Delftia	0	0	0	0	0	0.005	0	0	0	0	0	0	0	0	0	0	0	0	0	0	0	0	0	0	0	0	0	0	0	0	0	0	0.002	0	0	0	0	0	0	0	0	0	0	0	0	0	0	0	0
[5]Georgfuchsia	0	0	0	0	0	0.003	0	0	0	0	0	0	0	0	0	0	0	0	0	0	0	0	0	0	0	0	0	0	0	0	0	0	0	0	0	0	0	0	0	0	0	0	0	0	0	0	0	0	0
[5]Peptococcus	0	0	0	0	0	0.003	0.597	0	0	0	0	0.004	0	0	0	0	0	0	0	0	0	0	0	0.005	0.002	0	0.013	0	0	0.02	0	0	0.02	0	0	0.021	0.001	0	0	0.001	0.003	0.033	0.015	0	0	0.005	0	0.023	0.018
[5]Peptostreptococcus	0	0	0	0	0	0.003	0	0	0.002	0	0	0	0	0.003	0	0.002	0	0	0.002	0	0.002	0	0	0.002	0.002	0	0	0.002	0	0	0	0.01	0	0	0	0	0	0.001	0.001	0.004	0	0.001	0	0	0.001	0	0	0	0
[5]Planococcaceae_Family	0	0	0	0	0	0.003	0	0	0	0	0	0.006	0	0	0	0	0	0	0	0.002	0	0.003	0	0	0	0	0	0.002	0	0	0	0.002	0	0	0	0	0	0	0	0	0	0	0	0	0	0	0	0	0
[0]Bacteria;[1]Firmicutes;[2]Clostridia;[3]Clostridiales;[4]null;[5]null	0	0	0	0	0	0.003	0	0	0	0	0	0	0	0	0	0	0	0	0	0	0	0	0	0	0	0	0	0	0	0	0	0	0	0	0	0	0	0	0	0	0	0	0	0.001	0	0.001	0	0	0
[5]Kiloniellaceae_Family	0	0	0	0	0	0.003	0	0	0	0	0	0	0.005	0.036	0	0	0	0	0	0	0	0	0	0	0	0	0	0	0.012	0.016	0.23	0	0	0	0	0	0	0	0	0	0	0	0	0	0	0	0	0	0
[5]Enterococcaceae_Family	0	0	0	0	0	0.003	0	0	0	0	0	0.002	0	0	0	0	0	0	0	0	0	0	0	0	0	0	0	0	0	0	0	0	0	0	0	0	0	0	0	0	0	0	0	0	0	0	0	0	0
[5]Noviherbaspirillum	0	0	0	0	0	0.003	0	0	0.002	0	0	0.008	0	0	0	0	0.03	0	0	0	0	0	0	0	0	0	0	0	0	0	0	0	0	0	0	0	0	0	0	0	0	0	0	0	0	0	0	0	0.001
[5]Thiomonas	0	0	0	0	0	0.003	0	0	0	0	0	0	0	0	0	0	0	0	0	0	0	0	0	0	0	0	0	0	0	0	0	0	0	0	0	0	0	0	0	0	0	0	0	0	0	0	0	0	0
[5]Acidaminobacter	0	0	0	0	0	0	0.737	0	0	0	0	0.055	0	0	0	0	0	0	0	0	0	0	0	0	0	0.002	0	0	0	0	0	0	0	0	0	0.007	0	0.034	0	0	0.204	0.138	0.006	0	0.002	0.002	0.056	0	0.367
[5]Propionibacterium	0	0	0	0	0	0	0.005	0	0.004	0	0	0	0	0	0.004	0	0	0	0	0.03	0	0	0	0	0.002	0	0	0.002	0.002	0	0	0	0	0	0	0	0	0	0	0.002	0	0.001	0	0	0	0.002	0.001	0	0
[5]Acholeplasmataceae_Family	0	0	0	0	0	0	0.005	0	0	0	0	0	0	0	0.008	0	0	0	0.004	0	0	0.02	0	0	0	0	0	0	0.022	0	0	0	0	0	0	0	0	0	0	0	0	0	0	0	0	0	0	0	0
[5]Syntrophomonadaceae_Family	0	0	0	0	0	0	0.003	0	0	0	0.004	0.004	0	0	0.006	0.002	0	0	0	0	0	0	0	0.003	0.002	0	0	0	0	0	0	0.004	0	0	0	0	0	0	0	0	0	0	0	0	0	0	0	0	0
[5]Sporanaerobacter	0	0	0	0	0	0	0.002	0	0	0	0	0	0	0	0	0	0	0	0.002	0	0	0	0	0	0	0	0	0	0	0	0	0	0	0	0	0.004	0	0	0	0	0.003	0.274	0	0.003	0	0.001	0.001	0	0.004
[5]Clostridiales Family XII. Incertae Sedis_Family	0	0	0	0	0	0	0.002	0.002	0	0	0	0	0	0	0.073	0.188	0.002	0	0	0.021	0	0	0	0.003	0	0	0.002	0	0	0.004	0	0	0.002	0	0	0	0	0	0	0	0	0	0	0	0	0	0	0	0
[5]Peptostreptococcaceae_Family	0	0	0	0	0	0	0.002	0.002	0.002	0	0	0.002	0	0.005	0.002	0	0.002	0	0	0	0	0	0	0.003	0	0	0.002	0	0	0.002	0	0	0	0	0	0	0	0	0	0	0	0	0	0	0	0	0	0	0
[5]Cellulosibacter	0	0	0	0	0	0	0.002	0	0	0	0	0	0	0	0	0	0	0	0	0.002	0	0	0	0	0	0	0	0	0	0.002	0	0	0	0	0	0	0	0	0	0	0	0	0.001	0	0.001	0	0	0	0.001
[5]Sutterellaceae_Family	0	0	0	0	0	0	0.002	0	0	0	0	0	0	0	0	0	0	0	0	0	0	0	0	0	0	0	0.002	0	0	0	0	0	0	0	0	0	0	0	0	0	0	0	0	0	0	0	0	0	0
[5]Dehalobacter	0	0	0	0	0	0	0.002	0	0	0	0	0	0	0	0	0	0	0	0.002	0	0	0	0	0	0	0	0	0	0.008	0	0	0	0	0	0	0.001	0.002	0.001	0	0	0.008	0.01	0.001	0.002	0	0.004	0	0	0
[5]Natranaerobius	0	0	0	0	0	0	0.002	0	0	0	0	0	0	0	0	0	0	0	0	0	0	0	0	0	0	0	0	0	0	0	0	0	0	0	0	0	0	0	0	0	0	0	0	0	0	0.001	0.001	0	0.004
[5]Virgibacillus	0	0	0	0	0	0	0.002	0	0	0	0	0	0	0	0	0	0	0	0	0	0	0	0.002	0	0	0	0	0	0	0	0	0	0	0	0	0	0	0	0	0	0.001	0.001	0	0.001	0	0	0.001	0	0
[5]Fastidiosipila	0	0	0	0	0	0	0.002	0	0	0	0	0	0	0	0	0	0	0	0	0	0	0	0	0	0	0	0	0	0.002	0	0	0	0	0	0	0	0	0	0	0	0	0.001	0	0	0	0	0	0	0
[5]Raoultella	0	0	0	0	0	0	0.002	0	0.002	0	0	0	0	0	0	0	0	0	0	0	0.008	0	0	0	0	0	0	0	0	0	0	0	0	0	0	0	0	0	0	0.001	0.001	0	0	0	0	0	0	0	0
[5]Rosenbergiella	0	0	0	0	0	0	0	0.028	0	0	0	0.002	0	0	0	0	0	0	0	0	0	0	0	0	0	0	0	0	0	0	0	0.002	0.002	0	0	0	0	0	0	0.001	0	0.001	0	0	0	0	0	0	0
[5]Serratia	0	0	0	0	0	0	0	0.002	0	0	0	0.002	0	0	0	0	0	0	0	0.002	0	0	0.002	0	0	0	0	0	0	0	0	0.002	0	0.003	0	0	0	0.005	0	0	0	0	0	0	0	0	0	0	0
[5]Tissierellaceae_Family	0	0	0	0	0	0	0	0.002	0	0	0	0	0	0	0	0	0	0	0	0	0	0	0	0	0	0	0	0	0	0	0	0	0	0	0	0	0	0	0	0	0	0	0	0	0	0	0	0	0
[5]Anaeroplasmataceae_Family	0	0	0	0	0	0	0	0	0.016	0	0	0	0	0	0	0	0.002	0	0.101	0	0	0.093	0	0	0	0.002	0.013	0	0.01	0	0	0	0	0	0	0	0	0	0	0	0	0	0	0	0	0	0	0	0
[5]Syntrophomonas	0	0	0	0	0	0	0	0	0.006	0	0	0	0	0	0	0	0	0	0	0	0	0	0	0	0	0	0	0	0	0	0	0	0	0	0	0	0	0	0	0	0	0	0	0	0	0	0	0	0
[5]Cytophagaceae_Family	0	0	0	0	0	0	0	0	0.004	0	0	0	0	0	0	0	0	0	0	0	0	0	0	0	0	0	0	0	0	0	0	0	0	0	0	0	0	0	0	0	0	0	0	0	0	0	0	0	0
[5]Tannerella	0	0	0	0	0	0	0	0	0.002	0	0	0	0	0	0	0	0	0	0	0	0	0	0	0	0	0	0	0	0	0	0	0	0.002	0	0	0	0	0	0	0	0	0	0	0	0	0	0	0	0
[5]Chitinophagaceae_Family	0	0	0	0	0	0	0	0	0.002	0	0	0	0	0	0	0	0	0	0	0	0	0	0	0	0	0	0	0	0	0	0	0	0	0	0	0	0	0	0	0	0	0	0	0	0	0	0	0	0
[5]Uncultured_Firmicutes	0	0	0	0	0	0	0	0	0.002	0	0	0	0	0	0	0	0	0	0.005	0	0	0	0	0	0	0	0.004	0	0	0.002	0	0	0	0	0	0	0	0	0	0	0	0	0	0	0	0	0	0	0
[5]Sphingobacteriaceae_Family	0	0	0	0	0	0	0	0	0.002	0	0	0	0	0	0	0	0	0	0	0	0	0	0	0	0	0	0	0	0	0	0	0	0	0	0	0	0	0	0	0	0	0	0	0	0	0	0	0	0
[5]Oceanospirillaceae_Family	0	0	0	0	0	0	0	0	0.002	0	0	0	0	0	0	0	0	0	0	0	0	0	0	0	0	0	0	0	0	0	0	0	0	0	0	0	0	0	0	0	0	0	0	0	0	0	0	0	0
[5]Geobacteraceae_Family	0	0	0	0	0	0	0	0	0.002	0	0	0	0	0	0	0	0	0	0	0	0	0	0	0	0.002	0	0	0	0	0	0	0	0.002	0	0	0	0	0	0	0	0	0	0	0	0	0	0	0	0
[5]Proteus	0	0	0	0	0	0	0	0	0.002	0	0	0	0	0	0	0	0	0	0	0	0	0	0	0	0	0	0	0	0	0	0	0	0	0	0	0	0	0	0	0	0	0	0	0	0	0	0	0	0
[5]Dethiobacter	0	0	0	0	0	0	0	0	0.002	0	0.002	0	0	0	0	3.803	0	0	0	0	0	0	0	0	0	0	0	0	0	0	0	0	0	0	0	0.002	0	0	0	0	0	0	0.001	0	0	0	0	0	0.002
[5]Stomatobaculum	0	0	0	0	0	0	0	0	0	0.006	0	0	0	0	0	0	0	0	0	0.002	0.002	0	0	0	0	0	0	0	0	0	0	0	0	0	0	0	0	0.001	0	0	0	0	0	0	0	0	0	0	0
[5]Chryseobacterium	0	0	0	0	0	0	0	0	0	0.002	0	0	0	0	0	0	0	0	0	0	0	0	0	0	0	0	0	0	0	0	0	0	0	0	0	0	0	0	0	0	0	0	0	0	0	0	0	0	0
[5]Enorma	0	0	0	0	0	0	0	0	0	0	0.006	0	0	0	0	0	0	0	0	0	0	0	0	0	0	0	0	0	0	0	0	0	0	0	0.002	0	0	0	0	0	0	0	0.003	0	0	0	0	0	0
[5]Mobiluncus	0	0	0	0	0	0	0	0	0	0	0.006	0	0	0	0	0	0	0	0	0	0	0	0	0	0.002	0	0	0.002	0	0	0	0	0	0	0	0	0	0	0	0.001	0	0	0	0	0	0	0	0	0
[5]Propionispora	0	0	0	0	0	0	0	0	0	0	0.002	0	0	0	0	0	0	0	0	0	0	0	0	0	0	0	0	0	0	0	0	0	0	0	0	0	0	0	0	0	0	0	0	0	0	0	0	0	0
[5]Paenibacillus	0	0	0	0	0	0	0	0	0	0	0.002	0	0	0	0	0	0	0	0	0	0	0	0	0	0	0	0	0	0	0	0	0.002	0	0	0	0	0.001	0	0	0	0	0	0	0	0	0	0.001	0	0.001
[5]Halobacteroidaceae_Family	0	0	0	0	0	0	0	0	0	0	0.002	0	0	0	0.002	0	0	0	0	0	0	0	0	0	0	0	0.002	0	0	0	0	0	0	0	0	0	0	0	0	0	0	0	0	0	0	0	0	0	0
[5]Natronincola	0	0	0	0	0	0	0	0	0	0	0.002	0	0	0	0	0	0	0	0	0	0	0	0	0	0	0	0.002	0	0	0	0	0	0	0	0	0	0	0	0.001	0.001	0.001	0	0	0	0	0	0	0	0
[5]Natranaerobiaceae_Family	0	0	0	0	0	0	0	0	0	0	0.002	0	0	0	0	0	0	0	0	0	0	0.002	0	0	0	0	0	0	0	0	0	0	0	0	0	0	0	0	0	0	0	0	0	0	0	0	0	0	0
[5]Acetonema	0	0	0	0	0	0	0	0	0	0	0.002	0	0	0	0	0	0	0	0	0	0	0	0	0	0	0	0	0	0	0	0	0	0	0	0	0	0	0	0	0	0	0	0.007	0	0	0	0	0	0
[5]Catenibacterium	0	0	0	0	0	0	0	0	0	0	0	0.665	0	0	0	0	0	0	0	0	0	0	0	0	0	0	0	0	0.002	0	0	0	0	0	0	0	0	0	0	0	0	0	0	0	0	0	0	0	0
[5]Sporomusa	0	0	0	0	0	0	0	0	0	0	0	0.002	0	0	0.029	0	0	0	0	0	0	0	0	0	0	0	0	0	0	0	0	0	0	0	0	0	0	0	0	0	0	0	0	0	0	0.001	0	0	0
[5]Verrucomicrobiaceae_Family	0	0	0	0	0	0	0	0	0	0	0	0	0.007	0	0	0	0	0	0	0	0	0	0	0	0	0	0.004	0	0	0.029	0	0	0	0	0	0	0	0	0	0	0	0	0	0	0	0	0	0	0
[5]Leclercia	0	0	0	0	0	0	0	0	0	0	0	0	0.005	0.003	0	0	0	0	0	0	0.002	0	0	0.002	0	0	0	0	0	0	0	0	0	0	0	0	0	0.959	0	0	0	0	0	0	0	0	0	0	0
[5]Thermotalea	0	0	0	0	0	0	0	0	0	0	0	0	0	0.122	0	0	0	0	0.002	0	0	0	0	0	0	0	0	0	0	0	0	0	0	0	0	0.01	0.04	0.126	0	0.001	0.009	0.037	0.003	0.004	0	0.004	0.022	0.001	0.006
[5]Sphingomonadaceae_Family	0	0	0	0	0	0	0	0	0	0	0	0	0	0.003	0	0	0	0	0	0	0	0	0	0	0	0	0	0	0	0	0	0	0	0	0	0	0	0	0	0	0	0	0	0	0	0	0	0	0
[5]Finegoldia	0	0	0	0	0	0	0	0	0	0	0	0	0	0.003	0	0	0.005	0	0	0	0	0	0	0	0	0	0	0	0	0	0	0.006	0	0	0.002	0.001	0	0	0	0	0	0.001	0	0	0	0	0.003	0.006	0
[5]Burkholderia	0	0	0	0	0	0	0	0	0	0	0	0	0	0.003	0	0	0	0	0	0	0	0	0	0	0	0	0.006	0	0	0	0	0	0	0	0	0	0	0	0	0	0	0	0.001	0	0	0	0	0	0
[5]Hydrogenovibrio	0	0	0	0	0	0	0	0	0	0	0	0	0	0.003	0	0	0	0	0	0	0	0	0	0	0	0	0	0	0	0	0	0	0	0	0	0	0	0	0	0	0	0	0	0	0	0	0	0	0
[5]Uncultured_Chroococcales	0	0	0	0	0	0	0	0	0	0	0	0	0	0.003	0	0	0	0	0.005	0	0	0	0	0	0	0	0	0	0.012	0.002	0	0	0	0	0	0	0	0	0	0	0	0	0	0	0	0	0	0	0
[5]Aminobacterium	0	0	0	0	0	0	0	0	0	0	0	0	0	0.003	0.002	0.002	0	0.002	0	0	0.002	0	0	0	0	0	0	0	0	0	0	0	0	0	0	0	0.001	0	0	0	0	0	0	0	0	0	0	0	0
[5]Rhodospirillum	0	0	0	0	0	0	0	0	0	0	0	0	0	0.003	0	0	0	0	0	0	0	0	0	0	0	0	0	0	0	0	0.002	0	0	0	0	0.012	0	0	0	0.035	0	0.034	0.027	0.002	0	0	0	0	0
[5]Caldibacillus	0	0	0	0	0	0	0	0	0	0	0	0	0	0	4.577	0	0	0	0	0	0	0	0.002	0	0	0	0	0	0	0	0	0	0	0	0	0	0	0	0	0	0.001	0.001	0	0	0	0	0	0	0.001
[5]Lysinibacillus	0	0	0	0	0	0	0	0	0	0	0	0	0	0	1.304	0	0	0	0	0	0	0	0.003	0	0	0	0	0	0	0	0	0	0	0.001	0	0.001	0.002	0	0	0.001	0.005	0.007	0	0	0	0.001	0.003	0	0.001
[5]Desmospora	0	0	0	0	0	0	0	0	0	0	0	0	0	0	0.027	0	0	0	0	0	0	0	0	0	0	0	0	0	2.128	0	0	0	0	0	0	0.004	0	0	0	0	0.001	0.002	0	0.001	0	0.001	0.002	0.001	0.002
[5]Syntrophobacter	0	0	0	0	0	0	0	0	0	0	0	0	0	0	0.019	0	0	0	0	0	0	0	0	0	0	0	0	0	0	0	0	0	0	0	0	0	0.001	0	0	0	0	0	0	0	0	0	0	0	0
[5]Caldalkalibacillus	0	0	0	0	0	0	0	0	0	0	0	0	0	0	0.01	0	0	0	0	0	0	0	0	0	0	0	0	0	0	0	0	0	0	0	0	0	0	0.003	0	0	0	0	0	0	0.001	0	0.002	0	0.017
[5]Methylovulum	0	0	0	0	0	0	0	0	0	0	0	0	0	0	0.002	0	0	0	0	0	0	0	0	0	0	0	0	0	0	0	0	0	0	0	0	0	0	0	0	0	0	0	0	0	0	0	0	0	0
[5]Parvibacter	0	0	0	0	0	0	0	0	0	0	0	0	0	0	0.002	0	0	0	0	0	0	0	0	0.002	0	0	0	0	0.004	0	0	0	0.002	0	0	0.002	0	0.003	0	0.472	0.001	0.001	0.007	0.001	0.001	0.046	0	0.047	0.006
[5]Rhodanobacteraceae_Family	0	0	0	0	0	0	0	0	0	0	0	0	0	0	0.002	0.002	0	0.002	0	0	0	0	0	0	0	0	0	0	0	0	0.002	0	0	0	0	0	0	0	0	0	0	0	0	0	0	0	0	0	0
[5]Pontibacter	0	0	0	0	0	0	0	0	0	0	0	0	0	0	0.002	0	0	0	0	0	0	0	0	0	0	0	0	0	0	0	0	0	0	0	0	0	0	0	0	0.001	0	0	0	0	0	0	0	0	0
[5]Heliobacteriaceae_Family	0	0	0	0	0	0	0	0	0	0	0	0	0	0	0.002	0	0	0	0	0	0	0	0	0	0	0	0	0	0	0.002	0	0	0	0	0	0	0	0	0	0	0	0	0	0	0	0	0	0	0
[5]Dokdonella	0	0	0	0	0	0	0	0	0	0	0	0	0	0	0.002	0	0	0	0	0	0	0	0	0	0	0	0	0	0	0	0	0	0	0	0	0	0	0	0	0	0	0.001	0	0	0	0	0	0	0
[5]Lentibacillus	0	0	0	0	0	0	0	0	0	0	0	0	0	0	0.002	0	0	0	0	0	0	0	0	0	0	0	0	0	0.534	0	0	0	0	0	0	0	0	0	0	0	0	0	0	0	0	0.002	0	0	0
[5]Syntrophobacteraceae_Family	0	0	0	0	0	0	0	0	0	0	0	0	0	0	0.002	0	0.002	0	0	0	0	0	0	0	0	0	0	0	0	0	0	0	0	0	0	0	0	0	0	0	0	0	0	0	0	0	0	0	0
[5]Desulfonispora	0	0	0	0	0	0	0	0	0	0	0	0	0	0	0.002	0.002	0	0	0	0	0	0	0.002	0	0	0	0	0	0	0	0	0	0	0	0	0.059	0.038	0	0	0	0.002	0	0	0	0	0.003	0	0.001	0.007
[5]Planifilum	0	0	0	0	0	0	0	0	0	0	0	0	0	0	0.002	0.133	0	0	0	0	0	0	1.02	0	0	0	0	0	0	0	0	0	0	0	0	0	0.001	0.003	0	0.001	0.003	0.007	0	0.002	0.001	0.001	0	0.001	0.001
[5]Thermohydrogenium	0	0	0	0	0	0	0	0	0	0	0	0	0	0	0.002	0	0	0	0	0	0	0	0	0	0	0	0	0	0	0	0	0	0	0	0	0	0	0	0	0	0	0	0	0	0	0	0	0	0
[5]Alkalibacter	0	0	0	0	0	0	0	0	0	0	0	0	0	0	0.002	0.073	0	0	0	0	0	0	0	0	0	0	0	0	0	0	0	0	0	0	0	0.002	0	0	0	0	0.003	0.001	0.006	0.001	0	0.004	0	0	0.01
[5]Chromatiaceae_Family	0	0	0	0	0	0	0	0	0	0	0	0	0	0	0.002	0	0.002	0	0	0	0	0	0	0	0	0	0	0	0	0	0	0	0	0	0	0	0	0	0	0	0	0	0	0	0	0	0	0	0
[5]Fucophilus	0	0	0	0	0	0	0	0	0	0	0	0	0	0	0.002	0	0	0	0	0	0	0	0	0	0	0	0	0	0	0	0	0	0	0	0	0.004	0.001	0	0.001	0	0.001	0	2.646	0	0.001	0	0	0	0.089
[5]Nitrosococcus	0	0	0	0	0	0	0	0	0	0	0	0	0	0	0.002	0	0	0	0	0	0	0	0	0	0	0	0	0	0	0	0	0	0	0	0	0	0	0	0	0	0	0	0	0	0	0	0	0	0.001
[5]Thalassobaculum	0	0	0	0	0	0	0	0	0	0	0	0	0	0	0	3.97	0	0	0	0	0	0	0	0	0	0	0	0	0	0	0	0	0	0	0	0	0	0	0	0	0.001	0	0	0	0	0	0	0	0
[5]Bacillus	0	0	0	0	0	0	0	0	0	0	0	0	0	0	0	1.513	0	0	0	0	0	0	0.002	0.002	0.002	0	2.339	0.002	0.012	0.002	0	0	0	0	0	0.007	0.002	0	0.001	0.003	0.009	0.008	0.006	0.001	0.008	0.007	0.002	0.002	0.004
[5]Caldicoprobacter	0	0	0	0	0	0	0	0	0	0	0	0	0	0	0	0.723	0	0	0	0	0	0	0	0	0	0	0	0	0	0	0	0	0	0	0	0.004	0.001	0.001	0	0.001	0.002	0.002	0.006	0.001	0.001	0.004	0.001	0	0.009
[5]Mahella	0	0	0	0	0	0	0	0	0	0	0	0	0	0	0	0.311	0	0	0	0	0	0	0	0	0	0	0	0	0	0	0	0	0	0	0	0	0	0	0	0	0	0	0.006	0	0	0.004	0	0	0.015
[5]Sneathia	0	0	0	0	0	0	0	0	0	0	0	0	0	0	0	0.013	0	0	0	0	0	0	0	0	0	0	0	0	0	0	0	0	0	0	0	0	0	0	0	0.006	0	0	0	0	0	0.019	0	0	0.004
[5]Thermanaerovibrio	0	0	0	0	0	0	0	0	0	0	0	0	0	0	0	0.009	0	0	0	0	0	0	0	0	0	0	0	0	0	0	0	0	0	0	0	0.172	0	0.003	0	0.004	0.003	0	0.021	0	0	0.107	0	0.001	0.335
[5]Aerosakkonema	0	0	0	0	0	0	0	0	0	0	0	0	0	0	0	0.007	0	0	0	0	0	0	0	0	0	0	0	0	0	0	0	0	0	0	0	0	0.002	0.003	0.001	0.001	0.001	0	0	0.424	0.001	0.002	0	0	0
[5]Thermovenabulum	0	0	0	0	0	0	0	0	0	0	0	0	0	0	0	0.004	0	0	0	0.002	0	0	0	0	0	0	0	0	1.404	0	0	0	0	0	0	0	0	0	0	0	0	0	0	0	0	0	0	0	0
[5]Niveispirillum	0	0	0	0	0	0	0	0	0	0	0	0	0	0	0	0.004	0	0	0	0	0	0	0	0	0	0	0	0	0	0	0	0	0	0	0	0	0	0	0	0	0.001	0	0	0.001	0	0	0	0	0
[5]Acidimicrobiaceae_Family	0	0	0	0	0	0	0	0	0	0	0	0	0	0	0	0.002	0	0	0	0	0	0	0	0	0	0	0	0	0	0	0	0	0	0	0	0	0	0	0	0	0	0	0	0	0	0	0	0	0
[5]Geosporobacter	0	0	0	0	0	0	0	0	0	0	0	0	0	0	0	0.002	0	0	0	0	0	0	0.18	0	0	0	0	0	0	0.002	0	0	0	0	0	0.007	0.001	0	0	0	0.003	0.001	0.001	0.001	0	0	0.001	0	0
[5]Propionibacteriaceae_Family	0	0	0	0	0	0	0	0	0	0	0	0	0	0	0	0.002	0	0	0	0	0	0	0	0	0	0	0	0	0	0	0	0	0	0	0	0	0	0	0	0	0	0	0	0	0	0	0	0	0
[5]Uncultured_Bacteria	0	0	0	0	0	0	0	0	0	0	0	0	0	0	0	0.002	0	0.002	0	0	0	0.007	0	0	0	0	0.002	0	0	0	0	0	0	0	0	0	0	0	0	0	0	0	0	0	0	0	0	0	0
[5]Geobacter	0	0	0	0	0	0	0	0	0	0	0	0	0	0	0	0.002	0	0	0	0	0	0	0	0	0	0	0	0	0	0	0	0	0	0	0	0	0	0	0	0	0	0	0	0	0	0	0	0	0
[5]Thermovirga	0	0	0	0	0	0	0	0	0	0	0	0	0	0	0	0.002	0	0	0	0	0	0	0	0	0	0	0	0	0	0	0	0	0	0	0	0	0	0	0	0	0	0	0	0	0	0	0	0	0
[5]Campylobacteraceae_Family	0	0	0	0	0	0	0	0	0	0	0	0	0	0	0	0.002	0	0	0	0	0	0	0	0	0	0	0	0	0	0	0	0.002	0	0	0	0	0	0	0	0	0	0	0	0	0	0	0	0	0
[5]Kiloniella	0	0	0	0	0	0	0	0	0	0	0	0	0	0	0	0.002	0	0	0	0	0	0	0	0	0	0	0	0	0	0	0	0	0	0	0	0.008	0	0	0	0	0	0.004	0.001	0	0.156	0	0	0	0
[5]Cylindrospermum	0	0	0	0	0	0	0	0	0	0	0	0	0	0	0	0.002	0	0	0	0	0	0	0	0	0	0	0	0	0	0	0	0	0	0	0	0	0	0	0	0	0	0	0	0.001	0	0	0	0	0
[5]Oceanirhabdus	0	0	0	0	0	0	0	0	0	0	0	0	0	0	0	0.002	0	0	0	0	0	0	0	0	0	0	0	0	0.009	0	0	0	0.002	0	0	0	0	0	0	0	0	0.001	0	0	0.001	0.001	0	0	0.02
[5]Lautropia	0	0	0	0	0	0	0	0	0	0	0	0	0	0	0	0	0.005	0	0	0	0	0	0	0	0	0	0	0	0.009	0	0.002	0	0	0	0	0	0	0	0	0	0	0	0	0	0.001	0	0	0	0
[5]Siccibacter	0	0	0	0	0	0	0	0	0	0	0	0	0	0	0	0	0.002	0	0	0	0.002	0	0	0	0	0	0	0	0	0	0	0	0	0	0	0	0.001	0.001	0	0.001	0.001	0	0	0	0.001	0.001	0	0	0
[5]Pseudomonas	0	0	0	0	0	0	0	0	0	0	0	0	0	0	0	0	0.002	0	0	0	0	0	0	0.004	0	0	0	0	0	0	0	0	0	0.001	0	0	0	0	0	0	0.001	0.001	0	0	0	0.002	0	0.001	0
[5]Catonella	0	0	0	0	0	0	0	0	0	0	0	0	0	0	0	0	0.002	0	0	0	0	0	0	0	0	0	0	0	0	0	0	0	0	0	0	0	0.001	0	0	0	0	0	0	0	0	0	0	0	0
[5]Centipeda	0	0	0	0	0	0	0	0	0	0	0	0	0	0	0	0	0.002	0	0	0	0	0	0	0	0	0	0	0	0	0	0	0	0	0	0	0	0	0	0.001	0	0	0	0	0	0	0	0	0	0
[5]Magnetococcaceae_Family	0	0	0	0	0	0	0	0	0	0	0	0	0	0	0	0	0.002	0	0	0	0	0	0	0	0	0	0	0	0	0	0	0	0	0	0	0	0	0	0	0	0	0	0	0	0	0	0	0	0
[5]Microbacterium	0	0	0	0	0	0	0	0	0	0	0	0	0	0	0	0	0.002	0	0	0	0	0	0	0	0	0	0	0	0	0	0	0	0	0	0	0	0	0	0	0	0	0	0	0.001	0	0	0.001	0	0
[5]Acidiferrobacteraceae_Family	0	0	0	0	0	0	0	0	0	0	0	0	0	0	0	0	0.002	0	0	0	0	0	0	0	0	0	0	0	0	0	0	0	0	0	0	0	0	0	0	0	0	0	0	0	0	0	0	0	0
[5]Fusobacteriaceae_Family	0	0	0	0	0	0	0	0	0	0	0	0	0	0	0	0	0	0.002	0.002	0	0	0	0	0	0	0	0	0	0	0	0	0	0	0	0	0	0	0	0	0	0	0	0	0	0	0	0	0	0
[5]Methylococcaceae_Family	0	0	0	0	0	0	0	0	0	0	0	0	0	0	0	0	0	0.002	0	0	0	0	0	0	0	0	0	0	0.002	0.002	0	0	0.002	0	0	0	0	0	0	0	0	0	0	0	0	0	0	0	0
[5]Paraeggerthella	0	0	0	0	0	0	0	0	0	0	0	0	0	0	0	0	0	0	0.121	0	0	0	0	0	0	0	0	0	0	0	0	0	0	0	0.003	0	0	0	0	0	0	0	0	0	0	0	0	0	0
[5]Nostocaceae_Family	0	0	0	0	0	0	0	0	0	0	0	0	0	0	0	0	0	0	0.036	0	0	0	0	0	0	0	0	0	0.103	0	0	0	0	0	0	0	0	0	0	0	0	0	0	0	0	0	0	0	0
[5]Oleiphilus	0	0	0	0	0	0	0	0	0	0	0	0	0	0	0	0	0	0	0.009	0	0	0	0	0	0	0	0	0	0	0	0	0	0	0	0	0	0	0	0	0	0	0	0	0	0	0	0	0	0
[5]Anaeroplasma	0	0	0	0	0	0	0	0	0	0	0	0	0	0	0	0	0	0	0.004	0	0	0	0	0	0	0	0.002	0	0	0	0	0	0	0	0	0	0	0	0	0	0	0	0	0	0	0	0	0	0.007
[5]Tepidibacter	0	0	0	0	0	0	0	0	0	0	0	0	0	0	0	0	0	0	0.002	0	0	0	0	0	0	0	0	0	0	0	0	0	0	0	0	0	0	0	0	0	0	0	0	0	0	0	0	0	0
[5]Cardiobacterium	0	0	0	0	0	0	0	0	0	0	0	0	0	0	0	0	0	0	0.002	0	0	0	0	0	0	0	0	0	0	0	0	0	0	0	0	0	0	0	0	0	0	0	0	0	0	0	0	0	0
[5]Paenibacillaceae_Family	0	0	0	0	0	0	0	0	0	0	0	0	0	0	0	0	0	0	0.002	0	0	0	0	0	0	0	0.002	0	0	0	0	0	0	0	0	0	0	0	0	0	0	0	0	0	0	0	0	0	0
[5]Thiohalospira	0	0	0	0	0	0	0	0	0	0	0	0	0	0	0	0	0	0	0.002	0	0	0	0	0	0	0	0	0	0	0	0	0	0	0	0	0	0	0	0	0	0	0	0	0	0	0	0	0	0
[5]Actinotignum	0	0	0	0	0	0	0	0	0	0	0	0	0	0	0	0	0	0	0	0.004	0	0	0	0	0.014	0	0	0	0	0	0	0	0	0	0	0	0.002	0	0.001	0	0	0	0	0	0	0	0	0	0.005
[5]Thermosediminibacter	0	0	0	0	0	0	0	0	0	0	0	0	0	0	0	0	0	0	0	0	0	0.002	0	0	0	0	0	0	0	0	0	0	0	0	0	0	0	0	0	0	0	0	0	0	0	0	0	0	0
[5]Conexibacteraceae_Family	0	0	0	0	0	0	0	0	0	0	0	0	0	0	0	0	0	0	0	0	0	0.002	0	0	0	0	0	0	0	0	0	0	0.002	0	0	0	0	0	0	0	0	0	0	0	0	0	0	0	0
[5]Tepidimicrobium	0	0	0	0	0	0	0	0	0	0	0	0	0	0	0	0	0	0	0	0	0	0	0.082	0	0	0	0	0	0	0	0	0	0	0	0	0	0	0	0	0	0	0	0	0	0	0	0	0	0
[5]Parascardovia	0	0	0	0	0	0	0	0	0	0	0	0	0	0	0	0	0	0	0	0	0	0	0.021	0	0	0	0.004	0	0	0	0	0	0	0	0	0.001	0	0	0	0.001	0.003	0.002	0	0.001	0	0	0	0	0
[5]Thermobrachium	0	0	0	0	0	0	0	0	0	0	0	0	0	0	0	0	0	0	0	0	0	0	0.017	0	0	0	0	0	0	0	0	0	0	0	0	0	0	0	0	0	0	0	0.001	0	0	0.001	0	0	0
[5]Desulfuribacillus	0	0	0	0	0	0	0	0	0	0	0	0	0	0	0	0	0	0	0	0	0	0	0.014	0	0	0	0	0	0	0	0	0	0	0	0	0.001	0.002	0	0	0	0.001	0	0	0	0	0.001	0	0	0
[5]Syntrophorhabdaceae_Family	0	0	0	0	0	0	0	0	0	0	0	0	0	0	0	0	0	0	0	0	0	0	0.003	0	0	0	0	0	0	0	0	0	0	0	0	0	0	0	0	0	0	0	0	0	0	0	0	0	0
[5]Methanobacteriaceae_Family	0	0	0	0	0	0	0	0	0	0	0	0	0	0	0	0	0	0	0	0	0	0	0.002	0	0	0	0	0	0	0	0	0	0	0	0	0	0	0	0	0	0	0	0	0	0	0	0	0	0
[5]Marinobacterium	0	0	0	0	0	0	0	0	0	0	0	0	0	0	0	0	0	0	0	0	0	0	0.002	0	0	0	0	0	0	0	0	0	0	0	0	0	0	0	0	0	0	0	0	0	0	0	0	0	0
[5]Hellea	0	0	0	0	0	0	0	0	0	0	0	0	0	0	0	0	0	0	0	0	0	0	0.002	0	0	0	0	0	0	0	0	0	0	0	0	0	0	0	0	0	0	0	0	0	0	0	0	0	0
[5]Cedecea	0	0	0	0	0	0	0	0	0	0	0	0	0	0	0	0	0	0	0	0	0	0	0.002	0	0	0	0	0	0	0	0	0	0	0	0	0	0	0	0	0	0	0	0	0	0	0	0	0	0
[5]Bulleidia	0	0	0	0	0	0	0	0	0	0	0	0	0	0	0	0	0	0	0	0	0	0	0	0.013	0	0	0	0	0	0	0	0	0	0	0	0	0	0	0	0	0	0	0	0	0	0	0	0	0
[5]Anoxybacillus	0	0	0	0	0	0	0	0	0	0	0	0	0	0	0	0	0	0	0	0	0	0	0	0.002	0	0	0	0	0	0	0	0	0	0	0	0	0	0	0	0	0	0	0	0	0	0	0	0	0
[5]Halomonas	0	0	0	0	0	0	0	0	0	0	0	0	0	0	0	0	0	0	0	0	0	0	0	0.002	0	0	0	0	0	0	0	0	0.002	0	0	0	0	0	0	0	0	0	0	0.001	0	0	0	0	0
[5]Shuttleworthia	0	0	0	0	0	0	0	0	0	0	0	0	0	0	0	0	0	0	0	0	0	0	0	0.002	0	0	0	0	0	0	0	0	0	0	0	0	0	0	0	0	0	0	0	0	0	0	0	0	0
[5]Clostridiales Family XVII. Incertae Sedis_Family	0	0	0	0	0	0	0	0	0	0	0	0	0	0	0	0	0	0	0	0	0	0	0	0.002	0	0	0	0	0	0	0	0	0	0	0	0	0	0	0	0	0	0	0	0	0	0	0	0	0
[5]Tropheryma	0	0	0	0	0	0	0	0	0	0	0	0	0	0	0	0	0	0	0	0	0	0	0	0.002	0	0	0	0	0	0	0	0	0	0	0	0	0	0	0	0	0	0	0	0	0	0	0	0	0
[5]Legionellaceae_Family	0	0	0	0	0	0	0	0	0	0	0	0	0	0	0	0	0	0	0	0	0	0	0	0.002	0	0	0	0	0	0	0	0	0	0	0	0	0	0	0	0	0	0	0	0	0	0	0	0	0
[5]Cryptobacterium	0	0	0	0	0	0	0	0	0	0	0	0	0	0	0	0	0	0	0	0	0	0	0	0.002	0	0	0	0	0	0	0	0	0	0	0	0	0	0	0	0	0	0	0	0	0	0	0	0	0
[5]Varibaculum	0	0	0	0	0	0	0	0	0	0	0	0	0	0	0	0	0	0	0	0	0	0	0	0	0.006	0	0	0	0	0.002	0	0.006	0	0	0	0	0	0	0	0	0	0	0	0	0	0	0.002	0	0
[5]Georgenia	0	0	0	0	0	0	0	0	0	0	0	0	0	0	0	0	0	0	0	0	0	0	0	0	0.002	0	0	0	0	0	0	0	0	0	0	0	0	0	0	0	0	0	0	0	0	0	0	0	0
[5]Pelomonas	0	0	0	0	0	0	0	0	0	0	0	0	0	0	0	0	0	0	0	0	0	0	0	0	0.002	0	0	0	0	0	0	0	0	0.001	0	0	0	0	0	0	0	0	0	0	0	0	0	0	0
[5]Acinetobacter	0	0	0	0	0	0	0	0	0	0	0	0	0	0	0	0	0	0	0	0	0	0	0	0	0.002	0	0	0	0	0	0	0	0	0.007	0	0	0	0	0	0	0	0	0	0	0	0	0	0	0
[5]Anoxynatronum	0	0	0	0	0	0	0	0	0	0	0	0	0	0	0	0	0	0	0	0	0	0	0	0	0	0	0.002	0	0	0	0	0	0	0	0	0	0	0	0	0	0	0	0	0	0	0	0	0	0
[5]Heliorestis	0	0	0	0	0	0	0	0	0	0	0	0	0	0	0	0	0	0	0	0	0	0	0	0	0	0	0.002	0	0	0	0	0	0	0	0	0	0	0	0	0.001	0	0	0	0	0	0	0	0	0
[5]Carnobacteriaceae_Family	0	0	0	0	0	0	0	0	0	0	0	0	0	0	0	0	0	0	0	0	0	0	0	0	0	0	0.002	0	0	0	0	0	0	0	0	0	0	0	0	0	0	0	0	0	0	0	0	0	0
[5]Uncultured_Stigonematales	0	0	0	0	0	0	0	0	0	0	0	0	0	0	0	0	0	0	0	0	0	0	0	0	0	0	0	0.002	0	0	0	0	0	0	0	0	0	0	0	0	0	0	0	0	0	0	0	0	0
[5]Hyphomicrobiaceae_Family	0	0	0	0	0	0	0	0	0	0	0	0	0	0	0	0	0	0	0	0	0	0	0	0	0	0	0	0.002	0	0	0	0	0	0	0	0	0	0	0	0	0	0	0	0	0	0	0	0	0
[5]Arcanobacterium	0	0	0	0	0	0	0	0	0	0	0	0	0	0	0	0	0	0	0	0	0	0	0	0	0	0	0	0.002	0	0	0	0	0	0	0	0	0	0	0	0	0	0	0	0	0	0	0	0	0
[5]Cerasibacillus	0	0	0	0	0	0	0	0	0	0	0	0	0	0	0	0	0	0	0	0	0	0	0	0	0	0	0	0	0.007	0	0	0	0	0	0	0	0	0.001	0	0	0.002	0.002	0	0	0	0.002	0.001	0	0
[5]Corynebacteriaceae_Family	0	0	0	0	0	0	0	0	0	0	0	0	0	0	0	0	0	0	0	0	0	0	0	0	0	0	0	0	0.002	0	0	0	0	0	0	0	0	0	0	0	0	0	0	0	0	0	0	0	0
[5]Sphingobacterium	0	0	0	0	0	0	0	0	0	0	0	0	0	0	0	0	0	0	0	0	0	0	0	0	0	0	0	0	0	0.047	0	0	0	0	0	0	0	0	0	0	0	0	0	0	0	0	0	0	0
[5]Hyphomonadaceae_Family	0	0	0	0	0	0	0	0	0	0	0	0	0	0	0	0	0	0	0	0	0	0	0	0	0	0	0	0	0	0.007	0.005	0	0	0	0	0	0	0	0	0	0	0	0	0	0	0	0	0	0
[0]Bacteria;[1]Firmicutes;[2]Bacilli;[3]Bacillales;[4]null;[5]null	0	0	0	0	0	0	0	0	0	0	0	0	0	0	0	0	0	0	0	0	0	0	0	0	0	0	0	0	0	0.002	0	0	0	0	0	0.001	0.001	0	0	0	0	0.001	0	0	0	0	0	0	0
[5]Prolixibacteraceae_Family	0	0	0	0	0	0	0	0	0	0	0	0	0	0	0	0	0	0	0	0	0	0	0	0	0	0	0	0	0	0	0.002	0	0	0	0	0	0	0	0	0	0	0	0	0	0	0	0	0	0
[5]Vagococcus	0	0	0	0	0	0	0	0	0	0	0	0	0	0	0	0	0	0	0	0	0	0	0	0	0	0	0	0	0	0	0.002	0	0	0	0	0	0	0	0	0	0	0	0	0.001	0	0	0	0	0
[5]Anaeroglobus	0	0	0	0	0	0	0	0	0	0	0	0	0	0	0	0	0	0	0	0	0	0	0	0	0	0	0	0	0	0	0.002	0.002	0	0	0	0	0	0	0	0	0	0	0	0	0	0	0	0	0
[5]Chrysiogenaceae_Family	0	0	0	0	0	0	0	0	0	0	0	0	0	0	0	0	0	0	0	0	0	0	0	0	0	0	0	0	0	0	0.002	0	0	0	0	0	0	0	0	0	0	0	0	0	0	0	0	0	0
[5]Carnobacterium	0	0	0	0	0	0	0	0	0	0	0	0	0	0	0	0	0	0	0	0	0	0	0	0	0	0	0	0	0	0	0.002	0	0	0	0	0	0	0	0.002	0	0	0	0	0	0	0	0	0.004	0
[5]Proteinivoraceae_Family	0	0	0	0	0	0	0	0	0	0	0	0	0	0	0	0	0	0	0	0	0	0	0	0	0	0	0	0	0	0	0.002	0	0	0	0	0	0	0	0	0	0	0	0	0	0	0	0	0	0
[5]Pediococcus	0	0	0	0	0	0	0	0	0	0	0	0	0	0	0	0	0	0	0	0	0	0	0	0	0	0	0	0	0	0	0	0.03	0	0	0	0	0	0	0	0	0	0	0	0	0	0	0	0	0.001
[5]Cyclobacteriaceae_Family	0	0	0	0	0	0	0	0	0	0	0	0	0	0	0	0	0	0	0	0	0	0	0	0	0	0	0	0	0	0	0	0.012	0	0	0	0	0	0	0	0	0	0	0	0	0	0	0	0	0
[5]Actimicrobium	0	0	0	0	0	0	0	0	0	0	0	0	0	0	0	0	0	0	0	0	0	0	0	0	0	0	0	0	0	0	0	0.002	0	0	0	0	0	0	0	0	0	0	0	0	0	0	0	0	0
[5]Desulfomicrobium	0	0	0	0	0	0	0	0	0	0	0	0	0	0	0	0	0	0	0	0	0	0	0	0	0	0	0	0	0	0	0	0.002	0	0	0	0	0	0	0.002	0.001	0.001	0	0	0	0	0	0.001	0	0
[5]Kallipyga	0	0	0	0	0	0	0	0	0	0	0	0	0	0	0	0	0	0	0	0	0	0	0	0	0	0	0	0	0	0	0	0.002	0	0	0	0	0	0	0	0	0	0	0	0	0	0	0	0	0
[5]Negativicoccus	0	0	0	0	0	0	0	0	0	0	0	0	0	0	0	0	0	0	0	0	0	0	0	0	0	0	0	0	0	0	0	0.002	0	0	0	0	0	0	0	0	0	0	0	0	0	0	0	0	0
[5]Deinococcaceae_Family	0	0	0	0	0	0	0	0	0	0	0	0	0	0	0	0	0	0	0	0	0	0	0	0	0	0	0	0	0	0	0	0	0.002	0	0	0	0	0	0	0	0	0	0	0	0	0	0	0	0
[5]Rheinheimera	0	0	0	0	0	0	0	0	0	0	0	0	0	0	0	0	0	0	0	0	0	0	0	0	0	0	0	0	0	0	0	0	0	0.011	0	0	0	0	0	0	0	0	0	0	0	0	0	0	0
[5]Methylobacillus	0	0	0	0	0	0	0	0	0	0	0	0	0	0	0	0	0	0	0	0	0	0	0	0	0	0	0	0	0	0	0	0	0	0.001	0	0	0	0	0	0	0	0	0	0	0	0	0	0	0
[5]Brochothrix	0	0	0	0	0	0	0	0	0	0	0	0	0	0	0	0	0	0	0	0	0	0	0	0	0	0	0	0	0	0	0	0	0	0.001	0	0	0	0	0	0	0	0	0	0	0	0	0	0	0
[5]Cloacibacterium	0	0	0	0	0	0	0	0	0	0	0	0	0	0	0	0	0	0	0	0	0	0	0	0	0	0	0	0	0	0	0	0	0	0.001	0	0	0	0	0	0	0	0	0	0	0	0	0	0	0
[5]Vogesella	0	0	0	0	0	0	0	0	0	0	0	0	0	0	0	0	0	0	0	0	0	0	0	0	0	0	0	0	0	0	0	0	0	0.001	0	0	0	0	0	0	0	0	0	0	0	0	0	0	0
[5]Helicobacter	0	0	0	0	0	0	0	0	0	0	0	0	0	0	0	0	0	0	0	0	0	0	0	0	0	0	0	0	0	0	0	0	0	0	0.002	0	0	0	0	0	0	0	0	0	0	0	0	0	0
[5]Acetobacter	0	0	0	0	0	0	0	0	0	0	0	0	0	0	0	0	0	0	0	0	0	0	0	0	0	0	0	0	0	0	0	0	0	0	0	0.114	0	0	0	0	0	0	0	0	0.002	0	0	0	0
[5]Insolitispirillum	0	0	0	0	0	0	0	0	0	0	0	0	0	0	0	0	0	0	0	0	0	0	0	0	0	0	0	0	0	0	0	0	0	0	0	0.032	0	0	0	0	0	0	0	0	0	0	0	0.001	0
[5]Syntrophobotulus	0	0	0	0	0	0	0	0	0	0	0	0	0	0	0	0	0	0	0	0	0	0	0	0	0	0	0	0	0	0	0	0	0	0	0	0.003	0	0	0	0	0	0.001	0	0.002	0	0.001	0	0	0
[5]Desulfitispora	0	0	0	0	0	0	0	0	0	0	0	0	0	0	0	0	0	0	0	0	0	0	0	0	0	0	0	0	0	0	0	0	0	0	0	0.003	0	0	0	0	0	0	0.001	0	0	0.005	0	0	0
[5]Erysipelothrix	0	0	0	0	0	0	0	0	0	0	0	0	0	0	0	0	0	0	0	0	0	0	0	0	0	0	0	0	0	0	0	0	0	0	0	0.003	0	0	0.001	0	0	0	0	0	0	0	0	0	0
[5]Methylococcus	0	0	0	0	0	0	0	0	0	0	0	0	0	0	0	0	0	0	0	0	0	0	0	0	0	0	0	0	0	0	0	0	0	0	0	0.003	0	0	0	0	0.001	0	0.003	0.001	0	0.001	0	0	0
[5]Brassicibacter	0	0	0	0	0	0	0	0	0	0	0	0	0	0	0	0	0	0	0	0	0	0	0	0	0	0	0	0	0	0	0	0	0	0	0	0.002	0	0	0	0	0	0	0	0	0	0	0	0	0
[5]Melissococcus	0	0	0	0	0	0	0	0	0	0	0	0	0	0	0	0	0	0	0	0	0	0	0	0	0	0	0	0	0	0	0	0	0	0	0	0.002	0.001	0	0.001	0	0	0.001	0	0	0	0	0	0	0
[5]Acholeplasma	0	0	0	0	0	0	0	0	0	0	0	0	0	0	0	0	0	0	0	0	0	0	0	0	0	0	0	0	0	0	0	0	0	0	0	0.002	0	0	0	0	0	0	0	0	0	0	0	0	0.017
[5]Garciella	0	0	0	0	0	0	0	0	0	0	0	0	0	0	0	0	0	0	0	0	0	0	0	0	0	0	0	0	0	0	0	0	0	0	0	0.002	0	0	0	0	0	0	0	0	0	0	0	0	0
[5]Lacibacterium	0	0	0	0	0	0	0	0	0	0	0	0	0	0	0	0	0	0	0	0	0	0	0	0	0	0	0	0	0	0	0	0	0	0	0	0.002	0.001	0	0	0	0.001	0.002	0	0.003	0	0.004	0	0	0
[5]Terribacillus	0	0	0	0	0	0	0	0	0	0	0	0	0	0	0	0	0	0	0	0	0	0	0	0	0	0	0	0	0	0	0	0	0	0	0	0.002	0	0	0	0	0	0.002	0	0	0	0	0	0	0.002
[5]Texcoconibacillus	0	0	0	0	0	0	0	0	0	0	0	0	0	0	0	0	0	0	0	0	0	0	0	0	0	0	0	0	0	0	0	0	0	0	0	0.001	0	0	0	0	0	0	0	0	0	0	0	0	0
[5]Fervidicella	0	0	0	0	0	0	0	0	0	0	0	0	0	0	0	0	0	0	0	0	0	0	0	0	0	0	0	0	0	0	0	0	0	0	0	0.001	0	0	0	0	0	0	0	0	0	0	0	0	0
[5]Cryptanaerobacter	0	0	0	0	0	0	0	0	0	0	0	0	0	0	0	0	0	0	0	0	0	0	0	0	0	0	0	0	0	0	0	0	0	0	0	0.001	0	0	0	0	0	0	0	0	0	0	0	0	0
[5]Facklamia	0	0	0	0	0	0	0	0	0	0	0	0	0	0	0	0	0	0	0	0	0	0	0	0	0	0	0	0	0	0	0	0	0	0	0	0.001	0.001	0	0.001	0	0	0	0	0.001	0.001	0.001	0	0	0
[5]Litorimonas	0	0	0	0	0	0	0	0	0	0	0	0	0	0	0	0	0	0	0	0	0	0	0	0	0	0	0	0	0	0	0	0	0	0	0	0.001	0	0	0	0	0	0	0	0	0	0	0	0	0
[5]Natronovirga	0	0	0	0	0	0	0	0	0	0	0	0	0	0	0	0	0	0	0	0	0	0	0	0	0	0	0	0	0	0	0	0	0	0	0	0.001	0	0	0	0	0	0.001	0	0	0	0	0.001	0	0
[5]Marininema	0	0	0	0	0	0	0	0	0	0	0	0	0	0	0	0	0	0	0	0	0	0	0	0	0	0	0	0	0	0	0	0	0	0	0	0.001	0	0	0	0	0.001	0.001	0	0	0	0	0	0	0
[5]Cobetia	0	0	0	0	0	0	0	0	0	0	0	0	0	0	0	0	0	0	0	0	0	0	0	0	0	0	0	0	0	0	0	0	0	0	0	0.001	0	0	0	0	0	0.001	0	0	0	0	0.001	0	0
[5]Gottschalkia	0	0	0	0	0	0	0	0	0	0	0	0	0	0	0	0	0	0	0	0	0	0	0	0	0	0	0	0	0	0	0	0	0	0	0	0.001	0	0	0	0	0	0.001	0.002	0	0	0	0.001	0	0
[0]Bacteria;[1]Firmicutes;[2]Bacilli;[3]Lactobacillales;[4]Aerococcaceae;[5]null	0	0	0	0	0	0	0	0	0	0	0	0	0	0	0	0	0	0	0	0	0	0	0	0	0	0	0	0	0	0	0	0	0	0	0	0.001	0	0	0	0	0	0	0	0	0	0	0	0	0
[5]Fuchsiella	0	0	0	0	0	0	0	0	0	0	0	0	0	0	0	0	0	0	0	0	0	0	0	0	0	0	0	0	0	0	0	0	0	0	0	0	0.001	0	0	0	0	0	0	0	0	0	0	0	0
[5]Gibbsiella	0	0	0	0	0	0	0	0	0	0	0	0	0	0	0	0	0	0	0	0	0	0	0	0	0	0	0	0	0	0	0	0	0	0	0	0	0.001	0	0	0	0	0	0	0	0	0	0	0	0
[5]Erwinia	0	0	0	0	0	0	0	0	0	0	0	0	0	0	0	0	0	0	0	0	0	0	0	0	0	0	0	0	0	0	0	0	0	0	0	0	0.001	0.006	0	0.001	0	0.004	0	0	0.001	0.002	0	0	0
[5]Kosakonia	0	0	0	0	0	0	0	0	0	0	0	0	0	0	0	0	0	0	0	0	0	0	0	0	0	0	0	0	0	0	0	0	0	0	0	0	0.001	0	0	0	0	0	0	0	0	0	0	0	0
[5]Hafnia	0	0	0	0	0	0	0	0	0	0	0	0	0	0	0	0	0	0	0	0	0	0	0	0	0	0	0	0	0	0	0	0	0	0	0	0	0	0.042	0.001	0	0	0	0	0	0	0	0	0	0
[5]Macrococcus	0	0	0	0	0	0	0	0	0	0	0	0	0	0	0	0	0	0	0	0	0	0	0	0	0	0	0	0	0	0	0	0	0	0	0	0	0	0.036	0	0	0	0	0	0	0	0	0	0	0
[0]Bacteria;[1]Proteobacteria;[2]Gammaproteobacteria;[3]Enterobacteriales;[4]Enterobacteriaceae;[5]null	0	0	0	0	0	0	0	0	0	0	0	0	0	0	0	0	0	0	0	0	0	0	0	0	0	0	0	0	0	0	0	0	0	0	0	0	0	0.002	0	0	0	0	0	0	0	0	0	0	0
[5]Brucella	0	0	0	0	0	0	0	0	0	0	0	0	0	0	0	0	0	0	0	0	0	0	0	0	0	0	0	0	0	0	0	0	0	0	0	0	0	0.001	0	0	0	0	0	0	0	0	0	0	0
[5]Pantoea	0	0	0	0	0	0	0	0	0	0	0	0	0	0	0	0	0	0	0	0	0	0	0	0	0	0	0	0	0	0	0	0	0	0	0	0	0	0.001	0	0	0.001	0	0	0	0	0	0	0	0
[5]Aeromicrobium	0	0	0	0	0	0	0	0	0	0	0	0	0	0	0	0	0	0	0	0	0	0	0	0	0	0	0	0	0	0	0	0	0	0	0	0	0	0.001	0	0	0	0	0	0	0	0	0	0	0
[5]Brevibacillus	0	0	0	0	0	0	0	0	0	0	0	0	0	0	0	0	0	0	0	0	0	0	0	0	0	0	0	0	0	0	0	0	0	0	0	0	0	0.001	0	0	0.002	0.001	0	0.002	0	0.001	0	0	0
[5]Paracoccus	0	0	0	0	0	0	0	0	0	0	0	0	0	0	0	0	0	0	0	0	0	0	0	0	0	0	0	0	0	0	0	0	0	0	0	0	0	0.001	0	0	0	0	0	0	0	0	0	0	0
[5]Hydrogenispora	0	0	0	0	0	0	0	0	0	0	0	0	0	0	0	0	0	0	0	0	0	0	0	0	0	0	0	0	0	0	0	0	0	0	0	0	0	0.001	0	0	0	0.01	0	0.001	0	0	0	0	0.001
[5]Propionivibrio	0	0	0	0	0	0	0	0	0	0	0	0	0	0	0	0	0	0	0	0	0	0	0	0	0	0	0	0	0	0	0	0	0	0	0	0	0	0.001	0	0	0	0	0	0	0	0	0	0	0
[5]Tuberibacillus	0	0	0	0	0	0	0	0	0	0	0	0	0	0	0	0	0	0	0	0	0	0	0	0	0	0	0	0	0	0	0	0	0	0	0	0	0	0.001	0	0	0	0.001	0	0	0	0	0	0	0
[5]Tatumella	0	0	0	0	0	0	0	0	0	0	0	0	0	0	0	0	0	0	0	0	0	0	0	0	0	0	0	0	0	0	0	0	0	0	0	0	0	0.001	0	0	0	0	0	0	0	0	0.001	0	0
[5]Actinobacillus	0	0	0	0	0	0	0	0	0	0	0	0	0	0	0	0	0	0	0	0	0	0	0	0	0	0	0	0	0	0	0	0	0	0	0	0	0	0.001	0.003	0	0	0	0.001	0	0	0	0	0	0
[5]Lonsdalea	0	0	0	0	0	0	0	0	0	0	0	0	0	0	0	0	0	0	0	0	0	0	0	0	0	0	0	0	0	0	0	0	0	0	0	0	0	0.001	0	0	0	0	0	0	0	0	0	0	0
[5]Actinobaculum	0	0	0	0	0	0	0	0	0	0	0	0	0	0	0	0	0	0	0	0	0	0	0	0	0	0	0	0	0	0	0	0	0	0	0	0	0	0	0.001	0	0	0	0	0	0	0	0	0	0
[5]Streptobacillus	0	0	0	0	0	0	0	0	0	0	0	0	0	0	0	0	0	0	0	0	0	0	0	0	0	0	0	0	0	0	0	0	0	0	0	0	0	0	0.001	0	0	0	0	0	0	0	0	0	0
[5]Tindallia	0	0	0	0	0	0	0	0	0	0	0	0	0	0	0	0	0	0	0	0	0	0	0	0	0	0	0	0	0	0	0	0	0	0	0	0	0	0	0	0.006	0.008	0	0.004	0	0.001	0.019	0	0	0.007
[5]Thioprofundum	0	0	0	0	0	0	0	0	0	0	0	0	0	0	0	0	0	0	0	0	0	0	0	0	0	0	0	0	0	0	0	0	0	0	0	0	0	0	0	0.002	0	0	0	0	0.001	0	0.001	0	0
[5]Cytophaga	0	0	0	0	0	0	0	0	0	0	0	0	0	0	0	0	0	0	0	0	0	0	0	0	0	0	0	0	0	0	0	0	0	0	0	0	0	0	0	0.001	0	0	0	0	0	0	0	0	0
[5]Oceanibaculum	0	0	0	0	0	0	0	0	0	0	0	0	0	0	0	0	0	0	0	0	0	0	0	0	0	0	0	0	0	0	0	0	0	0	0	0	0	0	0	0.001	0	0	0	0	0	0	0	0	0
[5]Tetragenococcus	0	0	0	0	0	0	0	0	0	0	0	0	0	0	0	0	0	0	0	0	0	0	0	0	0	0	0	0	0	0	0	0	0	0	0	0	0	0	0	0.001	0	0.001	0	0	0	0	0	0	0
[5]Desulfonatronum	0	0	0	0	0	0	0	0	0	0	0	0	0	0	0	0	0	0	0	0	0	0	0	0	0	0	0	0	0	0	0	0	0	0	0	0	0	0	0	0.001	0	0	0	0	0	0	0	0	0
[5]Vulcanibacillus	0	0	0	0	0	0	0	0	0	0	0	0	0	0	0	0	0	0	0	0	0	0	0	0	0	0	0	0	0	0	0	0	0	0	0	0	0	0	0	0.001	0	0	0	0	0	0	0.001	0	0
[5]Sulfurisoma	0	0	0	0	0	0	0	0	0	0	0	0	0	0	0	0	0	0	0	0	0	0	0	0	0	0	0	0	0	0	0	0	0	0	0	0	0	0	0	0.001	0	0	0	0	0	0	0	0	0
[5]Ammoniphilus	0	0	0	0	0	0	0	0	0	0	0	0	0	0	0	0	0	0	0	0	0	0	0	0	0	0	0	0	0	0	0	0	0	0	0	0	0	0	0	0.001	0.002	0.001	0	0	0	0	0	0.001	0.001
[5]Coriobacterium	0	0	0	0	0	0	0	0	0	0	0	0	0	0	0	0	0	0	0	0	0	0	0	0	0	0	0	0	0	0	0	0	0	0	0	0	0	0	0	0.001	0	0	0	0	0	0	0	0	0
[5]Chania	0	0	0	0	0	0	0	0	0	0	0	0	0	0	0	0	0	0	0	0	0	0	0	0	0	0	0	0	0	0	0	0	0	0	0	0	0	0	0	0.001	0	0	0	0	0	0	0	0	0
[5]Rikenella	0	0	0	0	0	0	0	0	0	0	0	0	0	0	0	0	0	0	0	0	0	0	0	0	0	0	0	0	0	0	0	0	0	0	0	0	0	0	0	0	0.003	0	0	0	0	0	0	0	0
[5]Nitrospirillum	0	0	0	0	0	0	0	0	0	0	0	0	0	0	0	0	0	0	0	0	0	0	0	0	0	0	0	0	0	0	0	0	0	0	0	0	0	0	0	0	0.003	0.002	0	0	0	0	0	0	0
[5]Ureibacillus	0	0	0	0	0	0	0	0	0	0	0	0	0	0	0	0	0	0	0	0	0	0	0	0	0	0	0	0	0	0	0	0	0	0	0	0	0	0	0	0	0.001	0	0	0	0	0	0	0	0
[5]Effusibacillus	0	0	0	0	0	0	0	0	0	0	0	0	0	0	0	0	0	0	0	0	0	0	0	0	0	0	0	0	0	0	0	0	0	0	0	0	0	0	0	0	0.001	0	0	0	0	0	0	0	0
[5]Actinokineospora	0	0	0	0	0	0	0	0	0	0	0	0	0	0	0	0	0	0	0	0	0	0	0	0	0	0	0	0	0	0	0	0	0	0	0	0	0	0	0	0	0.001	0	0	0	0	0	0	0	0
[5]Geobacillus	0	0	0	0	0	0	0	0	0	0	0	0	0	0	0	0	0	0	0	0	0	0	0	0	0	0	0	0	0	0	0	0	0	0	0	0	0	0	0	0	0.001	0	0	0	0	0.001	0	0	0
[5]Mechercharimyces	0	0	0	0	0	0	0	0	0	0	0	0	0	0	0	0	0	0	0	0	0	0	0	0	0	0	0	0	0	0	0	0	0	0	0	0	0	0	0	0	0.001	0.001	0	0	0	0	0	0	0.001
[5]Silanimonas	0	0	0	0	0	0	0	0	0	0	0	0	0	0	0	0	0	0	0	0	0	0	0	0	0	0	0	0	0	0	0	0	0	0	0	0	0	0	0	0	0.001	0	0	0	0	0.001	0.001	0	0
[5]Thiohalocapsa	0	0	0	0	0	0	0	0	0	0	0	0	0	0	0	0	0	0	0	0	0	0	0	0	0	0	0	0	0	0	0	0	0	0	0	0	0	0	0	0	0.001	0.001	0	0	0	0	0	0	0
[5]Trueperella	0	0	0	0	0	0	0	0	0	0	0	0	0	0	0	0	0	0	0	0	0	0	0	0	0	0	0	0	0	0	0	0	0	0	0	0	0	0	0	0	0.001	0	0	0	0	0	0.001	0	0
[0]Bacteria;[1]Proteobacteria;[2]Gammaproteobacteria;[3]Xanthomonadales;[4]Xanthomonadaceae;[5]null	0	0	0	0	0	0	0	0	0	0	0	0	0	0	0	0	0	0	0	0	0	0	0	0	0	0	0	0	0	0	0	0	0	0	0	0	0	0	0	0	0.001	0	0	0	0	0	0	0	0
[5]Listeria	0	0	0	0	0	0	0	0	0	0	0	0	0	0	0	0	0	0	0	0	0	0	0	0	0	0	0	0	0	0	0	0	0	0	0	0	0	0	0	0	0.001	0	0.003	0	0	0	0	0	0
[5]Comamonas	0	0	0	0	0	0	0	0	0	0	0	0	0	0	0	0	0	0	0	0	0	0	0	0	0	0	0	0	0	0	0	0	0	0	0	0	0	0	0	0	0.001	0	0	0	0	0	0	0	0
[5]Aerococcus	0	0	0	0	0	0	0	0	0	0	0	0	0	0	0	0	0	0	0	0	0	0	0	0	0	0	0	0	0	0	0	0	0	0	0	0	0	0	0	0	0	0.002	0	0.001	0	0	0.001	0.001	0
[5]Alloscardovia	0	0	0	0	0	0	0	0	0	0	0	0	0	0	0	0	0	0	0	0	0	0	0	0	0	0	0	0	0	0	0	0	0	0	0	0	0	0	0	0	0	0.001	0	0	0	0	0	0	0
[5]Chiayiivirga	0	0	0	0	0	0	0	0	0	0	0	0	0	0	0	0	0	0	0	0	0	0	0	0	0	0	0	0	0	0	0	0	0	0	0	0	0	0	0	0	0	0.001	0	0	0	0	0	0	0
[5]Kushneria	0	0	0	0	0	0	0	0	0	0	0	0	0	0	0	0	0	0	0	0	0	0	0	0	0	0	0	0	0	0	0	0	0	0	0	0	0	0	0	0	0	0.001	0.001	0	0	0	0	0	0
[5]Hathewaya	0	0	0	0	0	0	0	0	0	0	0	0	0	0	0	0	0	0	0	0	0	0	0	0	0	0	0	0	0	0	0	0	0	0	0	0	0	0	0	0	0	0.001	0	0.002	0	0	0	0	0
[5]Desulfococcus	0	0	0	0	0	0	0	0	0	0	0	0	0	0	0	0	0	0	0	0	0	0	0	0	0	0	0	0	0	0	0	0	0	0	0	0	0	0	0	0	0	0.001	0	0	0	0	0	0	0
[5]Succinispira	0	0	0	0	0	0	0	0	0	0	0	0	0	0	0	0	0	0	0	0	0	0	0	0	0	0	0	0	0	0	0	0	0	0	0	0	0	0	0	0	0	0.001	0	0	0	0	0	0	0
[5]Thioalkalivibrio	0	0	0	0	0	0	0	0	0	0	0	0	0	0	0	0	0	0	0	0	0	0	0	0	0	0	0	0	0	0	0	0	0	0	0	0	0	0	0	0	0	0.001	0	0	0	0	0	0	0
[5]Stenotrophomonas	0	0	0	0	0	0	0	0	0	0	0	0	0	0	0	0	0	0	0	0	0	0	0	0	0	0	0	0	0	0	0	0	0	0	0	0	0	0	0	0	0	0.001	0	0	0	0.003	0	0	0
[5]Paraherbaspirillum	0	0	0	0	0	0	0	0	0	0	0	0	0	0	0	0	0	0	0	0	0	0	0	0	0	0	0	0	0	0	0	0	0	0	0	0	0	0	0	0	0	0.001	0.003	0	0	0	0	0	0
[5]Methylogaea	0	0	0	0	0	0	0	0	0	0	0	0	0	0	0	0	0	0	0	0	0	0	0	0	0	0	0	0	0	0	0	0	0	0	0	0	0	0	0	0	0	0.001	0	0	0	0	0	0	0
[5]Cloacibacillus	0	0	0	0	0	0	0	0	0	0	0	0	0	0	0	0	0	0	0	0	0	0	0	0	0	0	0	0	0	0	0	0	0	0	0	0	0	0	0	0	0	0	0.091	0	0	0	0	0	0
[5]Cerasicoccus	0	0	0	0	0	0	0	0	0	0	0	0	0	0	0	0	0	0	0	0	0	0	0	0	0	0	0	0	0	0	0	0	0	0	0	0	0	0	0	0	0	0	0.017	0	0	0	0	0	0.005
[5]Coraliomargarita	0	0	0	0	0	0	0	0	0	0	0	0	0	0	0	0	0	0	0	0	0	0	0	0	0	0	0	0	0	0	0	0	0	0	0	0	0	0	0	0	0	0	0.003	0	0	0	0	0	0
[5]Halothermothrix	0	0	0	0	0	0	0	0	0	0	0	0	0	0	0	0	0	0	0	0	0	0	0	0	0	0	0	0	0	0	0	0	0	0	0	0	0	0	0	0	0	0	0.001	0	0	0	0	0	0
[5]Metallibacterium	0	0	0	0	0	0	0	0	0	0	0	0	0	0	0	0	0	0	0	0	0	0	0	0	0	0	0	0	0	0	0	0	0	0	0	0	0	0	0	0	0	0	0.001	0	0	0	0	0	0
[5]Haloplasma	0	0	0	0	0	0	0	0	0	0	0	0	0	0	0	0	0	0	0	0	0	0	0	0	0	0	0	0	0	0	0	0	0	0	0	0	0	0	0	0	0	0	0.001	0	0	0	0	0	0
[5]Caminicella	0	0	0	0	0	0	0	0	0	0	0	0	0	0	0	0	0	0	0	0	0	0	0	0	0	0	0	0	0	0	0	0	0	0	0	0	0	0	0	0	0	0	0.001	0	0	0	0	0	0
[5]Pelagicoccus	0	0	0	0	0	0	0	0	0	0	0	0	0	0	0	0	0	0	0	0	0	0	0	0	0	0	0	0	0	0	0	0	0	0	0	0	0	0	0	0	0	0	0.001	0	0	0	0	0	0
[5]Cyanothece	0	0	0	0	0	0	0	0	0	0	0	0	0	0	0	0	0	0	0	0	0	0	0	0	0	0	0	0	0	0	0	0	0	0	0	0	0	0	0	0	0	0	0	0.011	0	0	0	0	0
[5]Collimonas	0	0	0	0	0	0	0	0	0	0	0	0	0	0	0	0	0	0	0	0	0	0	0	0	0	0	0	0	0	0	0	0	0	0	0	0	0	0	0	0	0	0	0	0.009	0	0	0	0	0
[5]Arthrospira	0	0	0	0	0	0	0	0	0	0	0	0	0	0	0	0	0	0	0	0	0	0	0	0	0	0	0	0	0	0	0	0	0	0	0	0	0	0	0	0	0	0	0	0.005	0	0	0	0	0
[5]Loriellopsis	0	0	0	0	0	0	0	0	0	0	0	0	0	0	0	0	0	0	0	0	0	0	0	0	0	0	0	0	0	0	0	0	0	0	0	0	0	0	0	0	0	0	0	0.004	0	0	0	0	0.001
[5]Limnoraphis	0	0	0	0	0	0	0	0	0	0	0	0	0	0	0	0	0	0	0	0	0	0	0	0	0	0	0	0	0	0	0	0	0	0	0	0	0	0	0	0	0	0	0	0.001	0	0	0	0	0
[5]Planococcus	0	0	0	0	0	0	0	0	0	0	0	0	0	0	0	0	0	0	0	0	0	0	0	0	0	0	0	0	0	0	0	0	0	0	0	0	0	0	0	0	0	0	0	0.001	0	0.001	0	0	0
[5]Pectinatus	0	0	0	0	0	0	0	0	0	0	0	0	0	0	0	0	0	0	0	0	0	0	0	0	0	0	0	0	0	0	0	0	0	0	0	0	0	0	0	0	0	0	0	0.001	0	0	0	0	0
[5]Anabaena	0	0	0	0	0	0	0	0	0	0	0	0	0	0	0	0	0	0	0	0	0	0	0	0	0	0	0	0	0	0	0	0	0	0	0	0	0	0	0	0	0	0	0	0.001	0	0	0	0	0
[5]Trichodesmium	0	0	0	0	0	0	0	0	0	0	0	0	0	0	0	0	0	0	0	0	0	0	0	0	0	0	0	0	0	0	0	0	0	0	0	0	0	0	0	0	0	0	0	0.001	0	0	0	0	0
[5]Marispirillum	0	0	0	0	0	0	0	0	0	0	0	0	0	0	0	0	0	0	0	0	0	0	0	0	0	0	0	0	0	0	0	0	0	0	0	0	0	0	0	0	0	0	0	0	0.006	0	0	0	0
[5]Dongia	0	0	0	0	0	0	0	0	0	0	0	0	0	0	0	0	0	0	0	0	0	0	0	0	0	0	0	0	0	0	0	0	0	0	0	0	0	0	0	0	0	0	0	0	0.001	0	0	0	0
[5]Desulfobacca	0	0	0	0	0	0	0	0	0	0	0	0	0	0	0	0	0	0	0	0	0	0	0	0	0	0	0	0	0	0	0	0	0	0	0	0	0	0	0	0	0	0	0	0	0.001	0	0	0	0
[5]Algimonas	0	0	0	0	0	0	0	0	0	0	0	0	0	0	0	0	0	0	0	0	0	0	0	0	0	0	0	0	0	0	0	0	0	0	0	0	0	0	0	0	0	0	0	0	0.001	0	0	0	0
[5]Marinospirillum	0	0	0	0	0	0	0	0	0	0	0	0	0	0	0	0	0	0	0	0	0	0	0	0	0	0	0	0	0	0	0	0	0	0	0	0	0	0	0	0	0	0	0	0	0.001	0	0	0	0
[5]Haloferula	0	0	0	0	0	0	0	0	0	0	0	0	0	0	0	0	0	0	0	0	0	0	0	0	0	0	0	0	0	0	0	0	0	0	0	0	0	0	0	0	0	0	0	0	0.001	0	0	0	0
[5]Anaerobranca	0	0	0	0	0	0	0	0	0	0	0	0	0	0	0	0	0	0	0	0	0	0	0	0	0	0	0	0	0	0	0	0	0	0	0	0	0	0	0	0	0	0	0	0	0.001	0	0	0	0
[5]Fructobacillus	0	0	0	0	0	0	0	0	0	0	0	0	0	0	0	0	0	0	0	0	0	0	0	0	0	0	0	0	0	0	0	0	0	0	0	0	0	0	0	0	0	0	0	0	0	0.012	0	0	0
[5]Streptomyces	0	0	0	0	0	0	0	0	0	0	0	0	0	0	0	0	0	0	0	0	0	0	0	0	0	0	0	0	0	0	0	0	0	0	0	0	0	0	0	0	0	0	0	0	0	0.001	0	0	0
[5]Chungangia	0	0	0	0	0	0	0	0	0	0	0	0	0	0	0	0	0	0	0	0	0	0	0	0	0	0	0	0	0	0	0	0	0	0	0	0	0	0	0	0	0	0	0	0	0	0.001	0	0	0
[5]Edwardsiella	0	0	0	0	0	0	0	0	0	0	0	0	0	0	0	0	0	0	0	0	0	0	0	0	0	0	0	0	0	0	0	0	0	0	0	0	0	0	0	0	0	0	0	0	0	0.001	0	0	0
[5]Geothrix	0	0	0	0	0	0	0	0	0	0	0	0	0	0	0	0	0	0	0	0	0	0	0	0	0	0	0	0	0	0	0	0	0	0	0	0	0	0	0	0	0	0	0	0	0	0.001	0	0	0
[5]Thermoleophilum	0	0	0	0	0	0	0	0	0	0	0	0	0	0	0	0	0	0	0	0	0	0	0	0	0	0	0	0	0	0	0	0	0	0	0	0	0	0	0	0	0	0	0	0	0	0.001	0	0	0
[5]Oxalophagus	0	0	0	0	0	0	0	0	0	0	0	0	0	0	0	0	0	0	0	0	0	0	0	0	0	0	0	0	0	0	0	0	0	0	0	0	0	0	0	0	0	0	0	0	0	0.001	0	0	0
[5]Granulicella	0	0	0	0	0	0	0	0	0	0	0	0	0	0	0	0	0	0	0	0	0	0	0	0	0	0	0	0	0	0	0	0	0	0	0	0	0	0	0	0	0	0	0	0	0	0.001	0	0	0
[5]Ornithinibacillus	0	0	0	0	0	0	0	0	0	0	0	0	0	0	0	0	0	0	0	0	0	0	0	0	0	0	0	0	0	0	0	0	0	0	0	0	0	0	0	0	0	0	0	0	0	0.001	0	0	0
[5]Herbaspirillum	0	0	0	0	0	0	0	0	0	0	0	0	0	0	0	0	0	0	0	0	0	0	0	0	0	0	0	0	0	0	0	0	0	0	0	0	0	0	0	0	0	0	0	0	0	0	0.001	0	0.001
[5]Desulfonema	0	0	0	0	0	0	0	0	0	0	0	0	0	0	0	0	0	0	0	0	0	0	0	0	0	0	0	0	0	0	0	0	0	0	0	0	0	0	0	0	0	0	0	0	0	0	0	0.001	0
[5]Franconibacter	0	0	0	0	0	0	0	0	0	0	0	0	0	0	0	0	0	0	0	0	0	0	0	0	0	0	0	0	0	0	0	0	0	0	0	0	0	0	0	0	0	0	0	0	0	0	0	0.001	0
[5]Fonticella	0	0	0	0	0	0	0	0	0	0	0	0	0	0	0	0	0	0	0	0	0	0	0	0	0	0	0	0	0	0	0	0	0	0	0	0	0	0	0	0	0	0	0	0	0	0	0	0	0.001
[5]Mesoplasma	0	0	0	0	0	0	0	0	0	0	0	0	0	0	0	0	0	0	0	0	0	0	0	0	0	0	0	0	0	0	0	0	0	0	0	0	0	0	0	0	0	0	0	0	0	0	0	0	0.001
[5]Thauera	0	0	0	0	0	0	0	0	0	0	0	0	0	0	0	0	0	0	0	0	0	0	0	0	0	0	0	0	0	0	0	0	0	0	0	0	0	0	0	0	0	0	0	0	0	0	0	0	0.001
[5]Thiothrix	0	0	0	0	0	0	0	0	0	0	0	0	0	0	0	0	0	0	0	0	0	0	0	0	0	0	0	0	0	0	0	0	0	0	0	0	0	0	0	0	0	0	0	0	0	0	0	0	0.001
[5]Mangrovibacter	0	0	0	0	0	0	0	0	0	0	0	0	0	0	0	0	0	0	0	0	0	0	0	0	0	0	0	0	0	0	0	0	0	0	0	0	0	0	0	0	0	0	0	0	0	0	0	0	0.001
[5]Methylopila	0	0	0	0	0	0	0	0	0	0	0	0	0	0	0	0	0	0	0	0	0	0	0	0	0	0	0	0	0	0	0	0	0	0	0	0	0	0	0	0	0	0	0	0	0	0	0	0	0.001
[5]Trichococcus	0	0	0	0	0	0	0	0	0	0	0	0	0	0	0	0	0	0	0	0	0	0	0	0	0	0	0	0	0	0	0	0	0	0	0	0	0	0	0	0	0	0	0	0	0	0	0	0	0.001
[5]Brevundimonas	0	0	0	0	0	0	0	0	0	0	0	0	0	0	0	0	0	0	0	0	0	0	0	0	0	0	0	0	0	0	0	0	0	0	0	0	0	0	0	0	0	0	0	0	0	0	0	0	0
[5]Jeotgalicoccus	0	0	0	0	0	0	0	0	0	0	0	0	0	0	0	0	0	0	0	0	0	0	0	0	0	0	0	0	0	0	0	0	0	0	0	0	0	0	0	0	0	0	0	0	0	0	0	0	0
[5]Thermoactinomyces	0	0	0	0	0	0	0	0	0	0	0	0	0	0	0	0	0	0	0	0	0	0	0	0	0	0	0	0	0	0	0	0	0	0	0	0	0	0	0	0	0	0	0	0	0	0	0	0	0
[5]Gracilimonas	0	0	0	0	0	0	0	0	0	0	0	0	0	0	0	0	0	0	0	0	0	0	0	0	0	0	0	0	0	0	0	0	0	0	0	0	0	0	0	0	0	0	0	0	0	0	0	0	0
[5]Denitrobacterium	0	0	0	0	0	0	0	0	0	0	0	0	0	0	0	0	0	0	0	0	0	0	0	0	0	0	0	0	0	0	0	0	0	0	0	0	0	0	0	0	0	0	0	0	0	0	0	0	0
[5]Kocuria	0	0	0	0	0	0	0	0	0	0	0	0	0	0	0	0	0	0	0	0	0	0	0	0	0	0	0	0	0	0	0	0	0	0	0	0	0	0	0	0	0	0	0	0	0	0	0	0	0
[5]Thermogemmatispora	0	0	0	0	0	0	0	0	0	0	0	0	0	0	0	0	0	0	0	0	0	0	0	0	0	0	0	0	0	0	0	0	0	0	0	0	0	0	0	0	0	0	0	0	0	0	0	0	0
[5]Anaerobacillus	0	0	0	0	0	0	0	0	0	0	0	0	0	0	0	0	0	0	0	0	0	0	0	0	0	0	0	0	0	0	0	0	0	0	0	0	0	0	0	0	0	0	0	0	0	0	0	0	0
[5]Sharpea	0	0	0	0	0	0	0	0	0	0	0	0	0	0	0	0	0	0	0	0	0	0	0	0	0	0	0	0	0	0	0	0	0	0	0	0	0	0	0	0	0	0	0	0	0	0	0	0	0
[5]Methylophaga	0	0	0	0	0	0	0	0	0	0	0	0	0	0	0	0	0	0	0	0	0	0	0	0	0	0	0	0	0	0	0	0	0	0	0	0	0	0	0	0	0	0	0	0	0	0	0	0	0
[5]Sporosarcina	0	0	0	0	0	0	0	0	0	0	0	0	0	0	0	0	0	0	0	0	0	0	0	0	0	0	0	0	0	0	0	0	0	0	0	0	0	0	0	0	0	0	0	0	0	0	0	0	0
[5]Pseudokineococcus	0	0	0	0	0	0	0	0	0	0	0	0	0	0	0	0	0	0	0	0	0	0	0	0	0	0	0	0	0	0	0	0	0	0	0	0	0	0	0	0	0	0	0	0	0	0	0	0	0
[0]Bacteria;[1]Proteobacteria;[2]Gammaproteobacteria;[3]null;[4]null;[5]null	0	0	0	0	0	0	0	0	0	0	0	0	0	0	0	0	0	0	0	0	0	0	0	0	0	0	0	0	0	0	0	0	0	0	0	0	0	0	0	0	0	0	0	0	0	0	0	0	0
[5]Mizugakiibacter	0	0	0	0	0	0	0	0	0	0	0	0	0	0	0	0	0	0	0	0	0	0	0	0	0	0	0	0	0	0	0	0	0	0	0	0	0	0	0	0	0	0	0	0	0	0	0	0	0
[5]Nesterenkonia	0	0	0	0	0	0	0	0	0	0	0	0	0	0	0	0	0	0	0	0	0	0	0	0	0	0	0	0	0	0	0	0	0	0	0	0	0	0	0	0	0	0	0	0	0	0	0	0	0
[5]Salinibacillus	0	0	0	0	0	0	0	0	0	0	0	0	0	0	0	0	0	0	0	0	0	0	0	0	0	0	0	0	0	0	0	0	0	0	0	0	0	0	0	0	0	0	0	0	0	0	0	0	0
[5]Arhodomonas	0	0	0	0	0	0	0	0	0	0	0	0	0	0	0	0	0	0	0	0	0	0	0	0	0	0	0	0	0	0	0	0	0	0	0	0	0	0	0	0	0	0	0	0	0	0	0	0	0
[5]Allobaculum	0	0	0	0	0	0	0	0	0	0	0	0	0	0	0	0	0	0	0	0	0	0	0	0	0	0	0	0	0	0	0	0	0	0	0	0	0	0	0	0	0	0	0	0	0	0	0	0	0
[5]Proteinivorax	0	0	0	0	0	0	0	0	0	0	0	0	0	0	0	0	0	0	0	0	0	0	0	0	0	0	0	0	0	0	0	0	0	0	0	0	0	0	0	0	0	0	0	0	0	0	0	0	0
[5]Ectothiorhodospira	0	0	0	0	0	0	0	0	0	0	0	0	0	0	0	0	0	0	0	0	0	0	0	0	0	0	0	0	0	0	0	0	0	0	0	0	0	0	0	0	0	0	0	0	0	0	0	0	0
[5]Murdochiella	0	0	0	0	0	0	0	0	0	0	0	0	0	0	0	0	0	0	0	0	0	0	0	0	0	0	0	0	0	0	0	0	0	0	0	0	0	0	0	0	0	0	0	0	0	0	0	0	0
[5]Halolactibacillus	0	0	0	0	0	0	0	0	0	0	0	0	0	0	0	0	0	0	0	0	0	0	0	0	0	0	0	0	0	0	0	0	0	0	0	0	0	0	0	0	0	0	0	0	0	0	0	0	0
[5]Laceyella	0	0	0	0	0	0	0	0	0	0	0	0	0	0	0	0	0	0	0	0	0	0	0	0	0	0	0	0	0	0	0	0	0	0	0	0	0	0	0	0	0	0	0	0	0	0	0	0	0
[5]Desulfosporomusa	0	0	0	0	0	0	0	0	0	0	0	0	0	0	0	0	0	0	0	0	0	0	0	0	0	0	0	0	0	0	0	0	0	0	0	0	0	0	0	0	0	0	0	0	0	0	0	0	0
[5]Kangiella	0	0	0	0	0	0	0	0	0	0	0	0	0	0	0	0	0	0	0	0	0	0	0	0	0	0	0	0	0	0	0	0	0	0	0	0	0	0	0	0	0	0	0	0	0	0	0	0	0
[5]Thermaerobacter	0	0	0	0	0	0	0	0	0	0	0	0	0	0	0	0	0	0	0	0	0	0	0	0	0	0	0	0	0	0	0	0	0	0	0	0	0	0	0	0	0	0	0	0	0	0	0	0	0
[5]Psychrobacillus	0	0	0	0	0	0	0	0	0	0	0	0	0	0	0	0	0	0	0	0	0	0	0	0	0	0	0	0	0	0	0	0	0	0	0	0	0	0	0	0	0	0	0	0	0	0	0	0	0
[5]Limnobacter	0	0	0	0	0	0	0	0	0	0	0	0	0	0	0	0	0	0	0	0	0	0	0	0	0	0	0	0	0	0	0	0	0	0	0	0	0	0	0	0	0	0	0	0	0	0	0	0	0
[5]Vampirovibrio	0	0	0	0	0	0	0	0	0	0	0	0	0	0	0	0	0	0	0	0	0	0	0	0	0	0	0	0	0	0	0	0	0	0	0	0	0	0	0	0	0	0	0	0	0	0	0	0	0
[5]Dehalococcoides	0	0	0	0	0	0	0	0	0	0	0	0	0	0	0	0	0	0	0	0	0	0	0	0	0	0	0	0	0	0	0	0	0	0	0	0	0	0	0	0	0	0	0	0	0	0	0	0	0
[5]Zymobacter	0	0	0	0	0	0	0	0	0	0	0	0	0	0	0	0	0	0	0	0	0	0	0	0	0	0	0	0	0	0	0	0	0	0	0	0	0	0	0	0	0	0	0	0	0	0	0	0	0
[5]Cycloclasticus	0	0	0	0	0	0	0	0	0	0	0	0	0	0	0	0	0	0	0	0	0	0	0	0	0	0	0	0	0	0	0	0	0	0	0	0	0	0	0	0	0	0	0	0	0	0	0	0	0
[5]Rhabdothermus	0	0	0	0	0	0	0	0	0	0	0	0	0	0	0	0	0	0	0	0	0	0	0	0	0	0	0	0	0	0	0	0	0	0	0	0	0	0	0	0	0	0	0	0	0	0	0	0	0
[5]Azotobacter	0	0	0	0	0	0	0	0	0	0	0	0	0	0	0	0	0	0	0	0	0	0	0	0	0	0	0	0	0	0	0	0	0	0	0	0	0	0	0	0	0	0	0	0	0	0	0	0	0
[5]Tepidibacillus	0	0	0	0	0	0	0	0	0	0	0	0	0	0	0	0	0	0	0	0	0	0	0	0	0	0	0	0	0	0	0	0	0	0	0	0	0	0	0	0	0	0	0	0	0	0	0	0	0
[5]Spongiibacter	0	0	0	0	0	0	0	0	0	0	0	0	0	0	0	0	0	0	0	0	0	0	0	0	0	0	0	0	0	0	0	0	0	0	0	0	0	0	0	0	0	0	0	0	0	0	0	0	0
[5]Aeribacillus	0	0	0	0	0	0	0	0	0	0	0	0	0	0	0	0	0	0	0	0	0	0	0	0	0	0	0	0	0	0	0	0	0	0	0	0	0	0	0	0	0	0	0	0	0	0	0	0	0
[5]Calderihabitans	0	0	0	0	0	0	0	0	0	0	0	0	0	0	0	0	0	0	0	0	0	0	0	0	0	0	0	0	0	0	0	0	0	0	0	0	0	0	0	0	0	0	0	0	0	0	0	0	0
[5]Granulosicoccus	0	0	0	0	0	0	0	0	0	0	0	0	0	0	0	0	0	0	0	0	0	0	0	0	0	0	0	0	0	0	0	0	0	0	0	0	0	0	0	0	0	0	0	0	0	0	0	0	0
[5]Thiomicrospira	0	0	0	0	0	0	0	0	0	0	0	0	0	0	0	0	0	0	0	0	0	0	0	0	0	0	0	0	0	0	0	0	0	0	0	0	0	0	0	0	0	0	0	0	0	0	0	0	0
[5]Caldilinea	0	0	0	0	0	0	0	0	0	0	0	0	0	0	0	0	0	0	0	0	0	0	0	0	0	0	0	0	0	0	0	0	0	0	0	0	0	0	0	0	0	0	0	0	0	0	0	0	0
[5]Desulfuromonas	0	0	0	0	0	0	0	0	0	0	0	0	0	0	0	0	0	0	0	0	0	0	0	0	0	0	0	0	0	0	0	0	0	0	0	0	0	0	0	0	0	0	0	0	0	0	0	0	0
[5]Hyphomicrobium	0	0	0	0	0	0	0	0	0	0	0	0	0	0	0	0	0	0	0	0	0	0	0	0	0	0	0	0	0	0	0	0	0	0	0	0	0	0	0	0	0	0	0	0	0	0	0	0	0
[5]Gallicola	0	0	0	0	0	0	0	0	0	0	0	0	0	0	0	0	0	0	0	0	0	0	0	0	0	0	0	0	0	0	0	0	0	0	0	0	0	0	0	0	0	0	0	0	0	0	0	0	0
[5]Sinobacterium	0	0	0	0	0	0	0	0	0	0	0	0	0	0	0	0	0	0	0	0	0	0	0	0	0	0	0	0	0	0	0	0	0	0	0	0	0	0	0	0	0	0	0	0	0	0	0	0	0
[5]Arthrobacter	0	0	0	0	0	0	0	0	0	0	0	0	0	0	0	0	0	0	0	0	0	0	0	0	0	0	0	0	0	0	0	0	0	0	0	0	0	0	0	0	0	0	0	0	0	0	0	0	0
[5]Buttiauxella	0	0	0	0	0	0	0	0	0	0	0	0	0	0	0	0	0	0	0	0	0	0	0	0	0	0	0	0	0	0	0	0	0	0	0	0	0	0	0	0	0	0	0	0	0	0	0	0	0
[5]Actinospica	0	0	0	0	0	0	0	0	0	0	0	0	0	0	0	0	0	0	0	0	0	0	0	0	0	0	0	0	0	0	0	0	0	0	0	0	0	0	0	0	0	0	0	0	0	0	0	0	0
[5]Methanosphaera	0	0	0	0	0	0	0	0	0	0	0	0	0	0	0	0	0	0	0	0	0	0	0	0	0	0	0	0	0	0	0	0	0	0	0	0	0	0	0	0	0	0	0	0	0	0	0	0	0
[5]Pararhodospirillum	0	0	0	0	0	0	0	0	0	0	0	0	0	0	0	0	0	0	0	0	0	0	0	0	0	0	0	0	0	0	0	0	0	0	0	0	0	0	0	0	0	0	0	0	0	0	0	0	0
[5]Candidatus Liberibacter	0	0	0	0	0	0	0	0	0	0	0	0	0	0	0	0	0	0	0	0	0	0	0	0	0	0	0	0	0	0	0	0	0	0	0	0	0	0	0	0	0	0	0	0	0	0	0	0	0
[5]Thermoanaerobacter	0	0	0	0	0	0	0	0	0	0	0	0	0	0	0	0	0	0	0	0	0	0	0	0	0	0	0	0	0	0	0	0	0	0	0	0	0	0	0	0	0	0	0	0	0	0	0	0	0
[5]Desulfitibacter	0	0	0	0	0	0	0	0	0	0	0	0	0	0	0	0	0	0	0	0	0	0	0	0	0	0	0	0	0	0	0	0	0	0	0	0	0	0	0	0	0	0	0	0	0	0	0	0	0
[5]Pontibacillus	0	0	0	0	0	0	0	0	0	0	0	0	0	0	0	0	0	0	0	0	0	0	0	0	0	0	0	0	0	0	0	0	0	0	0	0	0	0	0	0	0	0	0	0	0	0	0	0	0
[5]Leucobacter	0	0	0	0	0	0	0	0	0	0	0	0	0	0	0	0	0	0	0	0	0	0	0	0	0	0	0	0	0	0	0	0	0	0	0	0	0	0	0	0	0	0	0	0	0	0	0	0	0
[5]Thioflavicoccus	0	0	0	0	0	0	0	0	0	0	0	0	0	0	0	0	0	0	0	0	0	0	0	0	0	0	0	0	0	0	0	0	0	0	0	0	0	0	0	0	0	0	0	0	0	0	0	0	0
[5]Salinicoccus	0	0	0	0	0	0	0	0	0	0	0	0	0	0	0	0	0	0	0	0	0	0	0	0	0	0	0	0	0	0	0	0	0	0	0	0	0	0	0	0	0	0	0	0	0	0	0	0	0
[5]Desulfonatronovibrio	0	0	0	0	0	0	0	0	0	0	0	0	0	0	0	0	0	0	0	0	0	0	0	0	0	0	0	0	0	0	0	0	0	0	0	0	0	0	0	0	0	0	0	0	0	0	0	0	0
[5]Modicisalibacter	0	0	0	0	0	0	0	0	0	0	0	0	0	0	0	0	0	0	0	0	0	0	0	0	0	0	0	0	0	0	0	0	0	0	0	0	0	0	0	0	0	0	0	0	0	0	0	0	0
[5]Pseudoramibacter	0	0	0	0	0	0	0	0	0	0	0	0	0	0	0	0	0	0	0	0	0	0	0	0	0	0	0	0	0	0	0	0	0	0	0	0	0	0	0	0	0	0	0	0	0	0	0	0	0
[5]Bhargavaea	0	0	0	0	0	0	0	0	0	0	0	0	0	0	0	0	0	0	0	0	0	0	0	0	0	0	0	0	0	0	0	0	0	0	0	0	0	0	0	0	0	0	0	0	0	0	0	0	0
[5]Tychonema	0	0	0	0	0	0	0	0	0	0	0	0	0	0	0	0	0	0	0	0	0	0	0	0	0	0	0	0	0	0	0	0	0	0	0	0	0	0	0	0	0	0	0	0	0	0	0	0	0
[5]Erythrobacter	0	0	0	0	0	0	0	0	0	0	0	0	0	0	0	0	0	0	0	0	0	0	0	0	0	0	0	0	0	0	0	0	0	0	0	0	0	0	0	0	0	0	0	0	0	0	0	0	0
[5]Salsuginibacillus	0	0	0	0	0	0	0	0	0	0	0	0	0	0	0	0	0	0	0	0	0	0	0	0	0	0	0	0	0	0	0	0	0	0	0	0	0	0	0	0	0	0	0	0	0	0	0	0	0
[5]Dialister	0	0	0	0	0	0	0	0	0	0	0	0	0	0	0	0	0	0	0	0	0	0	0	0	0	0	0	0	0	0	0	0	0	0	0	0	0	0	0	0	0	0	0	0	0	0	0	0	0
[0]Bacteria;[1]Firmicutes;[2]Clostridia;[3]Clostridiales;[4]Lachnospiraceae;[5]null	0	0	0	0	0	0	0	0	0	0	0	0	0	0	0	0	0	0	0	0	0	0	0	0	0	0	0	0	0	0	0	0	0	0	0	0	0	0	0	0	0	0	0	0	0	0	0	0	0
[5]Succiniclasticum	0	0	0	0	0	0	0	0	0	0	0	0	0	0	0	0	0	0	0	0	0	0	0	0	0	0	0	0	0	0	0	0	0	0	0	0	0	0	0	0	0	0	0	0	0	0	0	0	0
[5]Veillonella	0	0	0	0	0	0	0	0	0	0	0	0	0	0	0	0	0	0	0	0	0	0	0	0	0	0	0	0	0	0	0	0	0	0	0	0	0	0	0	0	0	0	0	0	0	0	0	0	0
[5]Megamonas	0	0	0	0	0	0	0	0	0	0	0	0	0	0	0	0	0	0	0	0	0	0	0	0	0	0	0	0	0	0	0	0	0	0	0	0	0	0	0	0	0	0	0	0	0	0	0	0	0
[5]Acidaminococcus	0	0	0	0	0	0	0	0	0	0	0	0	0	0	0	0	0	0	0	0	0	0	0	0	0	0	0	0	0	0	0	0	0	0	0	0	0	0	0	0	0	0	0	0	0	0	0	0	0
[5]Dehalogenimonas	0	0	0	0	0	0	0	0	0	0	0	0	0	0	0	0	0	0	0	0	0	0	0	0	0	0	0	0	0	0	0	0	0	0	0	0	0	0	0	0	0	0	0	0	0	0	0	0	0
[5]Thermodesulfobium	0	0	0	0	0	0	0	0	0	0	0	0	0	0	0	0	0	0	0	0	0	0	0	0	0	0	0	0	0	0	0	0	0	0	0	0	0	0	0	0	0	0	0	0	0	0	0	0	0
[5]Snodgrassella	0	0	0	0	0	0	0	0	0	0	0	0	0	0	0	0	0	0	0	0	0	0	0	0	0	0	0	0	0	0	0	0	0	0	0	0	0	0	0	0	0	0	0	0	0	0	0	0	0
[5]Gordonia	0	0	0	0	0	0	0	0	0	0	0	0	0	0	0	0	0	0	0	0	0	0	0	0	0	0	0	0	0	0	0	0	0	0	0	0	0	0	0	0	0	0	0	0	0	0	0	0	0
[5]Anaerocolumna	0	0	0	0	0	0	0	0	0	0	0	0	0	0	0	0	0	0	0	0	0	0	0	0	0	0	0	0	0	0	0	0	0	0	0	0	0	0	0	0	0	0	0	0	0	0	0	0	0
[5]Thermomarinilinea	0	0	0	0	0	0	0	0	0	0	0	0	0	0	0	0	0	0	0	0	0	0	0	0	0	0	0	0	0	0	0	0	0	0	0	0	0	0	0	0	0	0	0	0	0	0	0	0	0
[5]Phascolarctobacterium	0	0	0	0	0	0	0	0	0	0	0	0	0	0	0	0	0	0	0	0	0	0	0	0	0	0	0	0	0	0	0	0	0	0	0	0	0	0	0	0	0	0	0	0	0	0	0	0	0
[5]Megasphaera	0	0	0	0	0	0	0	0	0	0	0	0	0	0	0	0	0	0	0	0	0	0	0	0	0	0	0	0	0	0	0	0	0	0	0	0	0	0	0	0	0	0	0	0	0	0	0	0	0
[5]Thermogladius	0	0	0	0	0	0	0	0	0	0	0	0	0	0	0	0	0	0	0	0	0	0	0	0	0	0	0	0	0	0	0	0	0	0	0	0	0	0	0	0	0	0	0	0	0	0	0	0	0
[5]Acetomicrobium	0	0	0	0	0	0	0	0	0	0	0	0	0	0	0	0	0	0	0	0	0	0	0	0	0	0	0	0	0	0	0	0	0	0	0	0	0	0	0	0	0	0	0	0	0	0	0	0	0
[5]Alteromonas	0	0	0	0	0	0	0	0	0	0	0	0	0	0	0	0	0	0	0	0	0	0	0	0	0	0	0	0	0	0	0	0	0	0	0	0	0	0	0	0	0	0	0	0	0	0	0	0	0
[5]Flavobacterium	0	0	0	0	0	0	0	0	0	0	0	0	0	0	0	0	0	0	0	0	0	0	0	0	0	0	0	0	0	0	0	0	0	0	0	0	0	0	0	0	0	0	0	0	0	0	0	0	0
[5]Propionispora	0	0	0	0	0	0	0	0	0	0	0	0	0	0	0	0	0	0	0	0	0	0	0	0	0	0	0	0	0	0	0	0	0	0	0	0	0	0	0	0	0	0	0	0	0	0	0	0	0
[5]Mycobacterium	0	0	0	0	0	0	0	0	0	0	0	0	0	0	0	0	0	0	0	0	0	0	0	0	0	0	0	0	0	0	0	0	0	0	0	0	0	0	0	0	0	0	0	0	0	0	0	0	0
[5]Anaerosporobacter	0	0	0	0	0	0	0	0	0	0	0	0	0	0	0	0	0	0	0	0	0	0	0	0	0	0	0	0	0	0	0	0	0	0	0	0	0	0	0	0	0	0	0	0	0	0	0	0	0
[5]Armatimonas	0	0	0	0	0	0	0	0	0	0	0	0	0	0	0	0	0	0	0	0	0	0	0	0	0	0	0	0	0	0	0	0	0	0	0	0	0	0	0	0	0	0	0	0	0	0	0	0	0
[5]Ensifer	0	0	0	0	0	0	0	0	0	0	0	0	0	0	0	0	0	0	0	0	0	0	0	0	0	0	0	0	0	0	0	0	0	0	0	0	0	0	0	0	0	0	0	0	0	0	0	0	0
[5]Pseudoxanthomonas	0	0	0	0	0	0	0	0	0	0	0	0	0	0	0	0	0	0	0	0	0	0	0	0	0	0	0	0	0	0	0	0	0	0	0	0	0	0	0	0	0	0	0	0	0	0	0	0	0
[5]Aminobacter	0	0	0	0	0	0	0	0	0	0	0	0	0	0	0	0	0	0	0	0	0	0	0	0	0	0	0	0	0	0	0	0	0	0	0	0	0	0	0	0	0	0	0	0	0	0	0	0	0
[5]Acetobacterium	0	0	0	0	0	0	0	0	0	0	0	0	0	0	0	0	0	0	0	0	0	0	0	0	0	0	0	0	0	0	0	0	0	0	0	0	0	0	0	0	0	0	0	0	0	0	0	0	0
[5]Aquihabitans	0	0	0	0	0	0	0	0	0	0	0	0	0	0	0	0	0	0	0	0	0	0	0	0	0	0	0	0	0	0	0	0	0	0	0	0	0	0	0	0	0	0	0	0	0	0	0	0	0
[5]Pectinatus	0	0	0	0	0	0	0	0	0	0	0	0	0	0	0	0	0	0	0	0	0	0	0	0	0	0	0	0	0	0	0	0	0	0	0	0	0	0	0	0	0	0	0	0	0	0	0	0	0
[5]Eikenella	0	0	0	0	0	0	0	0	0	0	0	0	0	0	0	0	0	0	0	0	0	0	0	0	0	0	0	0	0	0	0	0	0	0	0	0	0	0	0	0	0	0	0	0	0	0	0	0	0
[5]Actinocorallia	0	0	0	0	0	0	0	0	0	0	0	0	0	0	0	0	0	0	0	0	0	0	0	0	0	0	0	0	0	0	0	0	0	0	0	0	0	0	0	0	0	0	0	0	0	0	0	0	0
[5]Zhongshania	0	0	0	0	0	0	0	0	0	0	0	0	0	0	0	0	0	0	0	0	0	0	0	0	0	0	0	0	0	0	0	0	0	0	0	0	0	0	0	0	0	0	0	0	0	0	0	0	0
[5]Negativicoccus	0	0	0	0	0	0	0	0	0	0	0	0	0	0	0	0	0	0	0	0	0	0	0	0	0	0	0	0	0	0	0	0	0	0	0	0	0	0	0	0	0	0	0	0	0	0	0	0	0
[5]Anaerosphaera	0	0	0	0	0	0	0	0	0	0	0	0	0	0	0	0	0	0	0	0	0	0	0	0	0	0	0	0	0	0	0	0	0	0	0	0	0	0	0	0	0	0	0	0	0	0	0	0	0
[5]Blastomonas	0	0	0	0	0	0	0	0	0	0	0	0	0	0	0	0	0	0	0	0	0	0	0	0	0	0	0	0	0	0	0	0	0	0	0	0	0	0	0	0	0	0	0	0	0	0	0	0	0
[5]Desulfosarcina	0	0	0	0	0	0	0	0	0	0	0	0	0	0	0	0	0	0	0	0	0	0	0	0	0	0	0	0	0	0	0	0	0	0	0	0	0	0	0	0	0	0	0	0	0	0	0	0	0
[5]Selenomonas	0	0	0	0	0	0	0	0	0	0	0	0	0	0	0	0	0	0	0	0	0	0	0	0	0	0	0	0	0	0	0	0	0	0	0	0	0	0	0	0	0	0	0	0	0	0	0	0	0
[5]Rubritalea	0	0	0	0	0	0	0	0	0	0	0	0	0	0	0	0	0	0	0	0	0	0	0	0	0	0	0	0	0	0	0	0	0	0	0	0	0	0	0	0	0	0	0	0	0	0	0	0	0
[5]Salinimonas	0	0	0	0	0	0	0	0	0	0	0	0	0	0	0	0	0	0	0	0	0	0	0	0	0	0	0	0	0	0	0	0	0	0	0	0	0	0	0	0	0	0	0	0	0	0	0	0	0
[5]Gemmata	0	0	0	0	0	0	0	0	0	0	0	0	0	0	0	0	0	0	0	0	0	0	0	0	0	0	0	0	0	0	0	0	0	0	0	0	0	0	0	0	0	0	0	0	0	0	0	0	0
[5]Alkalibacterium	0	0	0	0	0	0	0	0	0	0	0	0	0	0	0	0	0	0	0	0	0	0	0	0	0	0	0	0	0	0	0	0	0	0	0	0	0	0	0	0	0	0	0	0	0	0	0	0	0
[5]Cryptosporangium	0	0	0	0	0	0	0	0	0	0	0	0	0	0	0	0	0	0	0	0	0	0	0	0	0	0	0	0	0	0	0	0	0	0	0	0	0	0	0	0	0	0	0	0	0	0	0	0	0
[5]Anaerovibrio	0	0	0	0	0	0	0	0	0	0	0	0	0	0	0	0	0	0	0	0	0	0	0	0	0	0	0	0	0	0	0	0	0	0	0	0	0	0	0	0	0	0	0	0	0	0	0	0	0
[5]Sphingomonas	0	0	0	0	0	0	0	0	0	0	0	0	0	0	0	0	0	0	0	0	0	0	0	0	0	0	0	0	0	0	0	0	0	0	0	0	0	0	0	0	0	0	0	0	0	0	0	0	0
[5]Mitsuokella	0	0	0	0	0	0	0	0	0	0	0	0	0	0	0	0	0	0	0	0	0	0	0	0	0	0	0	0	0	0	0	0	0	0	0	0	0	0	0	0	0	0	0	0	0	0	0	0	0
[5]Tistrella	0	0	0	0	0	0	0	0	0	0	0	0	0	0	0	0	0	0	0	0	0	0	0	0	0	0	0	0	0	0	0	0	0	0	0	0	0	0	0	0	0	0	0	0	0	0	0	0	0
[5]Amycolatopsis	0	0	0	0	0	0	0	0	0	0	0	0	0	0	0	0	0	0	0	0	0	0	0	0	0	0	0	0	0	0	0	0	0	0	0	0	0	0	0	0	0	0	0	0	0	0	0	0	0
[5]Neoscardovia	0	0	0	0	0	0	0	0	0	0	0	0	0	0	0	0	0	0	0	0	0	0	0	0	0	0	0	0	0	0	0	0	0	0	0	0	0	0	0	0	0	0	0	0	0	0	0	0	0
[5]Zhihengliuella	0	0	0	0	0	0	0	0	0	0	0	0	0	0	0	0	0	0	0	0	0	0	0	0	0	0	0	0	0	0	0	0	0	0	0	0	0	0	0	0	0	0	0	0	0	0	0	0	0
[5]Phytohabitans	0	0	0	0	0	0	0	0	0	0	0	0	0	0	0	0	0	0	0	0	0	0	0	0	0	0	0	0	0	0	0	0	0	0	0	0	0	0	0	0	0	0	0	0	0	0	0	0	0
[5]Desulfotignum	0	0	0	0	0	0	0	0	0	0	0	0	0	0	0	0	0	0	0	0	0	0	0	0	0	0	0	0	0	0	0	0	0	0	0	0	0	0	0	0	0	0	0	0	0	0	0	0	0
[5]Desulfatibacillum	0	0	0	0	0	0	0	0	0	0	0	0	0	0	0	0	0	0	0	0	0	0	0	0	0	0	0	0	0	0	0	0	0	0	0	0	0	0	0	0	0	0	0	0	0	0	0	0	0
[5]Chelativorans	0	0	0	0	0	0	0	0	0	0	0	0	0	0	0	0	0	0	0	0	0	0	0	0	0	0	0	0	0	0	0	0	0	0	0	0	0	0	0	0	0	0	0	0	0	0	0	0	0
[5]Methyloceanibacter	0	0	0	0	0	0	0	0	0	0	0	0	0	0	0	0	0	0	0	0	0	0	0	0	0	0	0	0	0	0	0	0	0	0	0	0	0	0	0	0	0	0	0	0	0	0	0	0	0
[5]Neoasaia	0	0	0	0	0	0	0	0	0	0	0	0	0	0	0	0	0	0	0	0	0	0	0	0	0	0	0	0	0	0	0	0	0	0	0	0	0	0	0	0	0	0	0	0	0	0	0	0	0
[5]Moraxella	0	0	0	0	0	0	0	0	0	0	0	0	0	0	0	0	0	0	0	0	0	0	0	0	0	0	0	0	0	0	0	0	0	0	0	0	0	0	0	0	0	0	0	0	0	0	0	0	0
[5]Methyloligella	0	0	0	0	0	0	0	0	0	0	0	0	0	0	0	0	0	0	0	0	0	0	0	0	0	0	0	0	0	0	0	0	0	0	0	0	0	0	0	0	0	0	0	0	0	0	0	0	0
[5]Blastopirellula	0	0	0	0	0	0	0	0	0	0	0	0	0	0	0	0	0	0	0	0	0	0	0	0	0	0	0	0	0	0	0	0	0	0	0	0	0	0	0	0	0	0	0	0	0	0	0	0	0
[5]Calditerricola	0	0	0	0	0	0	0	0	0	0	0	0	0	0	0	0	0	0	0	0	0	0	0	0	0	0	0	0	0	0	0	0	0	0	0	0	0	0	0	0	0	0	0	0	0	0	0	0	0
[5]Arenimonas	0	0	0	0	0	0	0	0	0	0	0	0	0	0	0	0	0	0	0	0	0	0	0	0	0	0	0	0	0	0	0	0	0	0	0	0	0	0	0	0	0	0	0	0	0	0	0	0	0
[5]Aestuariibacter	0	0	0	0	0	0	0	0	0	0	0	0	0	0	0	0	0	0	0	0	0	0	0	0	0	0	0	0	0	0	0	0	0	0	0	0	0	0	0	0	0	0	0	0	0	0	0	0	0
[5]Ilumatobacter	0	0	0	0	0	0	0	0	0	0	0	0	0	0	0	0	0	0	0	0	0	0	0	0	0	0	0	0	0	0	0	0	0	0	0	0	0	0	0	0	0	0	0	0	0	0	0	0	0
[5]Gracilimonas	0	0	0	0	0	0	0	0	0	0	0	0	0	0	0	0	0	0	0	0	0	0	0	0	0	0	0	0	0	0	0	0	0	0	0	0	0	0	0	0	0	0	0	0	0	0	0	0	0
[5]Morganella	0	0	0	0	0	0	0	0	0	0	0	0	0	0	0	0	0	0	0	0	0	0	0	0	0	0	0	0	0	0	0	0	0	0	0	0	0	0	0	0	0	0	0	0	0	0	0	0	0
[5]Paraburkholderia	0	0	0	0	0	0	0	0	0	0	0	0	0	0	0	0	0	0	0	0	0	0	0	0	0	0	0	0	0	0	0	0	0	0	0	0	0	0	0	0	0	0	0	0	0	0	0	0	0
[5]Agromyces	0	0	0	0	0	0	0	0	0	0	0	0	0	0	0	0	0	0	0	0	0	0	0	0	0	0	0	0	0	0	0	0	0	0	0	0	0	0	0	0	0	0	0	0	0	0	0	0	0
[5]Pelospora	0	0	0	0	0	0	0	0	0	0	0	0	0	0	0	0	0	0	0	0	0	0	0	0	0	0	0	0	0	0	0	0	0	0	0	0	0	0	0	0	0	0	0	0	0	0	0	0	0
[5]Okeania	0	0	0	0	0	0	0	0	0	0	0	0	0	0	0	0	0	0	0	0	0	0	0	0	0	0	0	0	0	0	0	0	0	0	0	0	0	0	0	0	0	0	0	0	0	0	0	0	0
[5]Psychrobacter	0	0	0	0	0	0	0	0	0	0	0	0	0	0	0	0	0	0	0	0	0	0	0	0	0	0	0	0	0	0	0	0	0	0	0	0	0	0	0	0	0	0	0	0	0	0	0	0	0
[5]Methermicoccus	0	0	0	0	0	0	0	0	0	0	0	0	0	0	0	0	0	0	0	0	0	0	0	0	0	0	0	0	0	0	0	0	0	0	0	0	0	0	0	0	0	0	0	0	0	0	0	0	0
[5]Anaeroglobus	0	0	0	0	0	0	0	0	0	0	0	0	0	0	0	0	0	0	0	0	0	0	0	0	0	0	0	0	0	0	0	0	0	0	0	0	0	0	0	0	0	0	0	0	0	0	0	0	0
[5]Carboxydothermus	0	0	0	0	0	0	0	0	0	0	0	0	0	0	0	0	0	0	0	0	0	0	0	0	0	0	0	0	0	0	0	0	0	0	0	0	0	0	0	0	0	0	0	0	0	0	0	0	0
[5]Vulcaniibacterium	0	0	0	0	0	0	0	0	0	0	0	0	0	0	0	0	0	0	0	0	0	0	0	0	0	0	0	0	0	0	0	0	0	0	0	0	0	0	0	0	0	0	0	0	0	0	0	0	0
[5]Saccharomonospora	0	0	0	0	0	0	0	0	0	0	0	0	0	0	0	0	0	0	0	0	0	0	0	0	0	0	0	0	0	0	0	0	0	0	0	0	0	0	0	0	0	0	0	0	0	0	0	0	0
[5]Microbacter	0	0	0	0	0	0	0	0	0	0	0	0	0	0	0	0	0	0	0	0	0	0	0	0	0	0	0	0	0	0	0	0	0	0	0	0	0	0	0	0	0	0	0	0	0	0	0	0	0
[5]Desulfoluna	0	0	0	0	0	0	0	0	0	0	0	0	0	0	0	0	0	0	0	0	0	0	0	0	0	0	0	0	0	0	0	0	0	0	0	0	0	0	0	0	0	0	0	0	0	0	0	0	0
[5]Rhodococcus	0	0	0	0	0	0	0	0	0	0	0	0	0	0	0	0	0	0	0	0	0	0	0	0	0	0	0	0	0	0	0	0	0	0	0	0	0	0	0	0	0	0	0	0	0	0	0	0	0
[5]Microbulbifer	0	0	0	0	0	0	0	0	0	0	0	0	0	0	0	0	0	0	0	0	0	0	0	0	0	0	0	0	0	0	0	0	0	0	0	0	0	0	0	0	0	0	0	0	0	0	0	0	0
[5]Sporosalibacterium	0	0	0	0	0	0	0	0	0	0	0	0	0	0	0	0	0	0	0	0	0	0	0	0	0	0	0	0	0	0	0	0	0	0	0	0	0	0	0	0	0	0	0	0	0	0	0	0	0
[5]Variovorax	0	0	0	0	0	0	0	0	0	0	0	0	0	0	0	0	0	0	0	0	0	0	0	0	0	0	0	0	0	0	0	0	0	0	0	0	0	0	0	0	0	0	0	0	0	0	0	0	0
[5]Rhodoferax	0	0	0	0	0	0	0	0	0	0	0	0	0	0	0	0	0	0	0	0	0	0	0	0	0	0	0	0	0	0	0	0	0	0	0	0	0	0	0	0	0	0	0	0	0	0	0	0	0
[5]Kribbella	0	0	0	0	0	0	0	0	0	0	0	0	0	0	0	0	0	0	0	0	0	0	0	0	0	0	0	0	0	0	0	0	0	0	0	0	0	0	0	0	0	0	0	0	0	0	0	0	0
[5]Nubsella	0	0	0	0	0	0	0	0	0	0	0	0	0	0	0	0	0	0	0	0	0	0	0	0	0	0	0	0	0	0	0	0	0	0	0	0	0	0	0	0	0	0	0	0	0	0	0	0	0
[5]Fervidicola	0	0	0	0	0	0	0	0	0	0	0	0	0	0	0	0	0	0	0	0	0	0	0	0	0	0	0	0	0	0	0	0	0	0	0	0	0	0	0	0	0	0	0	0	0	0	0	0	0
[5]Macellibacteroides	0	0	0	0	0	0	0	0	0	0	0	0	0	0	0	0	0	0	0	0	0	0	0	0	0	0	0	0	0	0	0	0	0	0	0	0	0	0	0	0	0	0	0	0	0	0	0	0	0
[5]Blastocatella	0	0	0	0	0	0	0	0	0	0	0	0	0	0	0	0	0	0	0	0	0	0	0	0	0	0	0	0	0	0	0	0	0	0	0	0	0	0	0	0	0	0	0	0	0	0	0	0	0
[5]Cellulophaga	0	0	0	0	0	0	0	0	0	0	0	0	0	0	0	0	0	0	0	0	0	0	0	0	0	0	0	0	0	0	0	0	0	0	0	0	0	0	0	0	0	0	0	0	0	0	0	0	0
[5]Sulfurivirga	0	0	0	0	0	0	0	0	0	0	0	0	0	0	0	0	0	0	0	0	0	0	0	0	0	0	0	0	0	0	0	0	0	0	0	0	0	0	0	0	0	0	0	0	0	0	0	0	0
[5]Rhodopseudomonas	0	0	0	0	0	0	0	0	0	0	0	0	0	0	0	0	0	0	0	0	0	0	0	0	0	0	0	0	0	0	0	0	0	0	0	0	0	0	0	0	0	0	0	0	0	0	0	0	0
[5]Acetonema	0	0	0	0	0	0	0	0	0	0	0	0	0	0	0	0	0	0	0	0	0	0	0	0	0	0	0	0	0	0	0	0	0	0	0	0	0	0	0	0	0	0	0	0	0	0	0	0	0
[5]Fretibacterium	0	0	0	0	0	0	0	0	0	0	0	0	0	0	0	0	0	0	0	0	0	0	0	0	0	0	0	0	0	0	0	0	0	0	0	0	0	0	0	0	0	0	0	0	0	0	0	0	0
[5]Zeaxanthinibacter	0	0	0	0	0	0	0	0	0	0	0	0	0	0	0	0	0	0	0	0	0	0	0	0	0	0	0	0	0	0	0	0	0	0	0	0	0	0	0	0	0	0	0	0	0	0	0	0	0
[5]Galbibacter	0	0	0	0	0	0	0	0	0	0	0	0	0	0	0	0	0	0	0	0	0	0	0	0	0	0	0	0	0	0	0	0	0	0	0	0	0	0	0	0	0	0	0	0	0	0	0	0	0
[5]Candidatus Solibacter	0	0	0	0	0	0	0	0	0	0	0	0	0	0	0	0	0	0	0	0	0	0	0	0	0	0	0	0	0	0	0	0	0	0	0	0	0	0	0	0	0	0	0	0	0	0	0	0	0
[5]Desulfosalsimonas	0	0	0	0	0	0	0	0	0	0	0	0	0	0	0	0	0	0	0	0	0	0	0	0	0	0	0	0	0	0	0	0	0	0	0	0	0	0	0	0	0	0	0	0	0	0	0	0	0
Shannon Value	3.43472	3.28496	2.86454	2.582	3.09099	2.95079	3.27774	2.8206	3.02739	2.97568	3.1788	2.92625	2.69882	3.04486	3.34669	3.41137	3.29075	2.54005	2.82615	2.98376	2.65319	3.18607	3.17772	2.867	2.99649	2.9087	3.19843	3.01511	3.13387	3.22686	2.71053	3.05302	2.91983	2.49679	2.85827	3.06842	2.99648	2.94869	2.89924	2.91052	3.08092	3.01484	3.31949	2.83947	2.96539	2.91827	2.46636	2.85678	3.19223
[truncated: 43 more columns]
