# Supplementary material for: Changes in Gut Microbiota Correlates with Response to Treatment with Probiotics in Patients with Atopic Dermatitis. A Post Hoc Analysis of a Clinical Trial
Source: Microorganisms. 2021 Apr 15;9(4):854. doi: 10.3390/microorganisms9040854 (PMC8071520; doi:10.3390/microorganisms9040854)
Supplement: Supplementary file 1 [file microorganisms-09-00854-s001.zip › Supplementary/S3_Table_SCORAD DESeq2_differential-population.xlsx]

## Sheet: Phylum
	baseMean	log2FoldChange	lfcSE	stat	pvalue	padj	162023	162134	162005	162490	162022	162126	162018	162495	162020	162128	162019	162130	162014	162124	162003	162138	162021	162121	162002	162136	162030	162132	162009	162127	162006	162135	162007	162133	162015	162122	162028	162131	162011	162125	162024	162491	162031	162483	162016	162496	162033	162129	162035
Fusobacteria	2.38541	0.0252785	0.0127314	1.98553	0.047086	0.10202	1	1	1	1	1	1	1	1	2	5	1	2	1	1	1	1	1	1	10	2	2	1	1	1	1	5	1	1	4	1	1	1	1	1	1	1	1	1	1	3	15	2	1
Firmicutes	15807.7	0.0121712	0.00534567	2.27684	0.0227956	0.0740858	11669	11341	18680	14940	14114	10927	17006	13333	15353	13463	17767	12871	15568	12919	15695	11725	15479	12140	12719	11896	18566	16725	16266	13469	13388	12439	13593	14422	14405	13618	16995	12259	15090	14745	17105	10636	13939	14173	18035	13164	10882	15171	12675
Lentisphaerae	2.06376	0.00641194	0.0120636	0.53151	0.595066	0.815756	1	1	1	1	1	2	1	1	1	1	1	1	1	1	1	3	1	1	1	1	1	1	1	1	1	1	1	1	1	1	1	4	1	1	1	1	3	1	1	1	4	8	1
Candidatus Melainabacteria	1.54609	0.00377591	0.0119992	0.314679	0.753005	0.815756	1	1	1	1	1	1	12	2	1	1	1	1	1	1	3	1	3	1	1	1	1	8	1	1	1	1	3	1	1	1	1	4	1	1	1	1	1	1	1	1	1	1	1
Bacteroidetes	3412.54	0.00364053	0.010796	0.337211	0.735958	0.815756	5279	3198	881	665	996	6394	1841	54	3784	5298	1504	3046	3999	6281	375	1987	493	4010	4108	4953	382	1304	1443	4309	2606	2893	6158	2741	4830	3908	2470	6041	3447	2403	1272	57	4680	2731	424	218	6934	3101	3043
Proteobacteria	221.268	-0.000736121	0.0135831	-0.0541939	0.956781	0.956781	168	104	159	136	46	80	39	3	356	44	76	304	73	391	18	147	81	81	159	117	25	85	346	94	60	79	153	214	480	220	80	93	31	55	51	70	185	145	10	11	1145	153	53
Synergistetes	5.13232	-0.00689354	0.0171347	-0.402315	0.687452	0.815756	3	1	1	1	1	1	2	1	1	1	1	1	1	1	27	154	1	1	1	2	1	2	1	1	2	1	2	1	1	1	1	1	1	1	1	1	1	1	2	3	2	1	1
__Unknowns__	6.12825	-0.00821805	0.00985387	-0.833992	0.404286	0.656964	3	7	11	2	2	4	6	7	4	19	2	4	6	10	6	23	2	6	5	4	4	7	2	11	2	13	4	11	2	2	5	11	3	3	1	2	6	12	7	1	7	14	9
Verrucomicrobia	1270.99	-0.034765	0.0217793	-1.59624	0.110435	0.205094	1069	2216	28	567	1	3	523	1844	343	516	165	78	92	2	1595	2336	840	838	1077	106	140	352	66	384	1915	5	2	2	2	8	101	411	1	4	2	496	751	2778	99	3053	1	192	5
Cyanobacteria	3.17031	-0.0359425	0.0138397	-2.59705	0.0094027	0.0611176	1	1	2	2	1	2	1	1	12	3	1	1	1	9	5	9	3	1	1	1	31	24	1	3	2	1	1	1	11	1	1	1	1	1	1	2	2	1	1	1	1	1	1
Actinobacteria	3022.47	-0.0385398	0.0114715	-3.3596	0.000780556	0.0101472	1928	3229	376	3824	4977	2726	660	4600	260	790	621	3830	398	525	2411	3747	3237	3061	2045	3058	927	1606	2013	1867	2163	4703	204	2678	404	2380	448	1292	1564	2926	1678	8735	569	279	1544	3520	1149	1497	4351
Tenericutes	7.93643	-0.0423404	0.0175565	-2.41166	0.0158801	0.0688137	14	1	1	1	1	1	9	1	25	1	2	3	1	1	5	9	1	1	15	1	62	27	1	1	1	1	1	1	1	1	9	8	1	1	3	2	3	19	2	11	1	1	1
Euryarchaeota	20.3376	-0.047097	0.0218635	-2.15414	0.0312291	0.0811956	6	42	1	2	1	1	42	295	1	1	1	1	1	1	1	1	1	1	1	1	1	1	1	1	1	1	20	69	1	1	30	17	1	1	26	139	2	1	16	156	1	1	1
[truncated: 45 more columns]

## Sheet: Family
	baseMean	log2FoldChange	lfcSE	stat	pvalue	padj	162023	162134	162005	162490	162022	162126	162018	162495	162020	162128	162019	162130	162014	162124	162003	162138	162021	162121	162002	162136	162030	162132	162009	162127	162006	162135	162007	162133	162015	162122	162028	162131	162011	162125	162024	162491	162031	162483	162016	162496	162033	162129	162035
Chromatiaceae	1.11138	-0.00139056	0.0126632	-0.109811	0.912559	0.994418	1	1	1	1	1	1	1	1	1	1	1	1	1	1	1	1	1	1	1	1	1	1	1	1	1	1	1	1	1	1	1	1	1	1	1	1	1	1	1	1	1	1	4
Syntrophomonadaceae	1.13217	-0.00260217	0.0125234	-0.207784	0.835398	0.994418	1	1	1	1	1	1	1	1	1	1	1	1	1	1	1	1	1	1	1	1	1	1	1	1	1	1	1	1	1	1	1	1	1	1	1	1	1	1	1	6	1	1	1
Paenibacillaceae	1.0959	-0.00132777	0.0127208	-0.104378	0.916869	0.994418	1	1	1	1	1	1	1	1	1	1	1	1	1	1	1	1	1	1	1	2	1	1	1	1	1	1	1	1	1	1	1	1	1	1	1	1	1	1	1	1	1	1	1
Actinospicaceae	1.08448	-8.07321e-05	0.0128208	-0.00629694	0.994976	0.994976	1	1	1	1	1	1	1	1	1	1	1	1	2	1	1	1	1	1	1	1	1	1	1	1	1	1	1	1	1	1	1	1	1	1	1	1	1	1	1	1	1	1	1
Pseudomonadaceae	1.09674	0.000440942	0.01277	0.0345294	0.972455	0.994418	1	1	1	1	1	1	1	1	1	1	1	1	1	1	1	1	1	1	1	1	1	1	1	1	1	1	1	1	1	2	1	1	1	1	1	1	1	1	1	1	1	1	1
Xanthomonadaceae	1.08397	-0.00164823	0.0127774	-0.128996	0.897361	0.994418	1	1	1	1	1	1	1	1	1	1	1	1	1	1	1	1	1	1	1	1	1	1	1	1	1	1	1	1	1	1	1	1	1	1	1	1	1	1	1	1	1	1	1
Gordoniaceae	1.13109	-0.00256719	0.0125014	-0.205352	0.837297	0.994418	1	1	1	1	1	1	1	1	1	1	1	1	1	1	2	2	1	1	1	1	1	1	1	1	1	1	1	1	1	1	1	1	1	1	1	1	1	1	1	1	1	1	1
Rhizobiaceae	1.13217	-0.00260217	0.0125234	-0.207784	0.835398	0.994418	1	1	1	1	1	1	1	1	1	1	1	1	1	1	1	1	1	1	1	1	1	1	1	1	1	1	1	1	1	1	1	1	1	1	1	1	1	1	1	6	1	1	1
Burkholderiaceae	1.08414	-0.000507065	0.0128088	-0.0395872	0.968422	0.994418	1	1	1	1	1	1	1	1	1	1	1	1	1	1	1	1	1	1	1	1	2	1	1	1	1	1	1	1	1	1	1	1	1	1	1	1	1	1	1	1	1	1	1
Planococcaceae	1.13152	0.00491994	0.0127244	0.386655	0.699012	0.994418	1	1	1	1	1	1	1	1	1	1	1	1	1	1	1	1	1	1	1	1	1	1	1	1	1	1	1	1	1	1	1	1	1	1	1	1	1	1	1	1	1	1	1
Tissierellaceae	1.09584	-0.000263839	0.01275	-0.0206932	0.98349	0.994418	1	1	1	1	1	1	1	1	1	1	1	1	1	1	1	1	1	1	1	1	1	1	1	1	1	1	1	1	1	1	1	1	1	1	1	1	1	1	1	1	1	1	1
Erwiniaceae	1.18263	-0.00413893	0.0122337	-0.338322	0.735121	0.994418	1	1	1	1	1	1	1	1	1	1	1	1	1	1	1	1	1	1	3	1	1	1	1	1	1	1	1	1	1	1	1	1	1	1	1	2	1	1	1	1	1	1	1
Sporomusaceae	1.1458	-0.000955254	0.012492	-0.076469	0.939046	0.994418	1	1	1	1	1	1	1	1	1	1	1	1	1	1	1	1	1	1	1	1	1	1	1	1	1	1	1	1	1	1	1	1	1	1	1	1	1	1	1	1	1	1	1
Persicobacteraceae	1.11917	0.00205313	0.0127018	0.16164	0.871589	0.994418	1	1	1	1	1	1	1	1	1	1	1	1	1	1	1	1	1	1	1	1	1	1	1	1	1	1	1	1	1	1	1	1	1	1	1	1	1	1	1	1	1	1	1
Thermoanaerobacterales Family IV Incertae Sedis	1.13088	-0.00269275	0.012503	-0.215369	0.82948	0.994418	1	2	1	1	1	1	1	1	1	1	1	1	1	1	1	2	1	1	1	1	1	1	1	1	1	1	1	1	1	1	1	1	1	1	1	1	1	1	1	1	1	1	1
Streptosporangiaceae	1.21079	-0.00179585	0.0123262	-0.145694	0.884163	0.994418	1	1	1	1	1	1	1	2	1	1	1	1	1	1	1	1	1	1	1	1	1	1	1	1	1	1	1	1	1	1	1	1	1	1	1	1	1	1	1	1	1	1	1
Nostocaceae	1.14475	0.00467791	0.0126664	0.369316	0.711892	0.994418	1	1	1	2	1	1	1	1	1	1	1	1	1	1	1	1	1	1	1	1	1	1	1	1	1	1	1	1	1	1	1	1	1	1	1	1	1	1	1	1	1	1	1
Cyclobacteriaceae	1.2846	-0.0213845	0.0118416	-1.80587	0.0709384	0.289515	1	1	1	1	1	1	1	1	1	1	1	1	1	1	1	1	1	1	1	1	1	1	1	1	1	1	1	1	1	1	1	1	1	1	1	1	1	1	1	1	1	1	1
Bacillaceae	1.95033	0.02315	0.0111076	2.08415	0.0371462	0.225354	3	1	1	1	1	1	4	1	5	3	6	1	1	1	2	2	3	1	7	1	8	1	2	1	1	1	3	1	4	1	2	2	1	1	3	1	3	1	7	1	1	1	1
Hymenobacteraceae	1.45275	0.00767399	0.0124871	0.614554	0.538849	0.973516	2	1	1	1	1	1	1	1	1	1	1	1	1	1	1	1	1	1	1	1	1	1	1	1	1	1	1	1	1	1	9	2	1	1	1	1	1	1	1	1	1	1	1
Propionibacteriaceae	1.2205	-0.0008019	0.0121617	-0.0659363	0.947429	0.994418	1	1	1	1	1	1	1	1	1	1	1	1	1	1	1	1	3	1	1	1	1	1	1	1	1	1	1	1	1	1	1	1	1	1	1	3	1	4	3	2	1	1	1
Neisseriaceae	1.17382	0.00258112	0.0124727	0.206942	0.836055	0.994418	1	1	2	1	1	1	1	1	1	1	1	1	1	1	1	1	1	1	1	1	3	2	1	1	1	1	1	1	1	1	1	1	1	1	1	1	1	1	1	1	1	1	1
Streptomycetaceae	1.69151	-0.0196298	0.0104859	-1.87202	0.0612041	0.289515	1	1	1	1	2	1	1	3	1	2	1	1	1	1	1	7	3	1	1	3	1	1	1	1	1	1	3	4	1	1	1	2	1	1	2	2	1	1	1	1	1	1	3
Rhodobiaceae	1.30675	-0.0161717	0.0115996	-1.39416	0.163269	0.512328	1	1	1	1	1	1	1	1	3	1	1	1	1	4	1	1	1	1	1	1	2	3	1	1	1	1	3	1	1	1	1	1	1	1	1	1	1	1	1	2	1	1	1
Leptotrichiaceae	1.14356	0.00151407	0.0125741	0.120412	0.904157	0.994418	1	1	1	1	1	1	1	1	1	1	1	1	1	1	1	1	1	1	1	1	1	1	1	1	1	1	1	1	1	1	1	1	1	1	1	1	1	1	1	1	1	1	1
Kiloniellaceae	2.44435	0.0287731	0.0151581	1.8982	0.0576692	0.289515	1	1	1	1	1	1	1	2	1	1	1	1	1	1	1	1	1	1	2	1	1	1	1	1	1	1	1	1	2	1	1	1	1	1	1	1	3	1	1	1	1	1	1
Thermoactinomycetaceae	3.20143	0.0164933	0.0108538	1.51958	0.128616	0.468161	12	2	1	1	1	1	6	3	5	3	2	3	1	1	1	4	6	2	9	1	1	5	1	4	10	3	4	2	1	2	5	5	6	3	3	1	3	9	5	9	9	2	1
Staphylococcaceae	1.35301	0.0105409	0.012089	0.871948	0.383237	0.830346	1	1	1	1	1	1	1	1	1	2	1	1	1	1	1	1	1	1	1	2	1	1	1	1	1	1	1	1	1	1	1	1	1	1	1	1	1	1	1	1	1	2	1
Hafniaceae	1.16061	0.00505211	0.0126329	0.399916	0.689219	0.994418	1	1	1	1	1	1	1	1	1	1	1	1	1	1	1	1	1	1	1	1	1	1	1	2	1	1	1	1	1	1	1	1	1	1	1	1	1	1	1	1	1	1	1
Leuconostocaceae	1.73885	0.00831596	0.0115867	0.717714	0.472934	0.973516	1	2	1	1	1	1	1	1	1	1	1	1	1	2	1	2	4	1	1	2	1	1	1	1	2	1	1	1	1	8	1	2	1	1	4	4	1	1	1	1	2	1	5
Ectothiorhodospiraceae	1.81505	0.0339145	0.0118494	2.86214	0.00420794	0.0714562	4	1	1	1	1	1	2	1	5	2	3	1	1	1	5	1	9	1	5	1	5	2	1	1	1	1	1	1	5	1	5	1	1	2	7	1	3	6	2	1	1	1	1
Kineosporiaceae	1.7384	0.028178	0.0135034	2.08674	0.0369121	0.225354	1	1	1	1	1	1	9	12	1	1	1	1	1	1	20	1	11	1	1	1	1	1	4	1	1	1	5	1	1	1	1	1	1	1	1	1	1	1	1	1	1	1	1
Corynebacteriaceae	2.08363	0.0110527	0.0117234	0.94279	0.345789	0.786669	1	2	1	1	2	1	1	3	1	1	2	1	1	1	1	1	5	3	2	2	1	1	5	1	4	1	1	1	1	2	1	1	6	1	1	1	1	1	1	2	8	1	1
Acholeplasmataceae	1.6468	-0.0128286	0.0115939	-1.10649	0.268513	0.698134	3	1	1	1	1	1	1	1	1	1	1	1	1	1	1	1	1	1	1	1	5	6	1	1	1	1	1	1	1	1	5	3	1	1	3	2	1	1	1	1	1	1	1
Sphingobacteriaceae	1.78243	0.0263909	0.014648	1.80167	0.0715974	0.289515	1	1	1	1	1	1	1	1	1	1	1	2	1	1	1	1	1	1	1	1	1	1	1	1	1	1	1	1	1	1	1	1	1	1	1	1	1	1	1	1	1	1	1
Campylobacteraceae	1.75797	0.00734715	0.0114131	0.643746	0.51974	0.973516	1	1	1	1	1	1	1	1	7	3	3	2	1	1	1	1	1	1	1	1	1	1	1	1	1	2	1	1	1	1	1	2	1	2	1	1	5	1	1	1	2	11	1
Aerococcaceae	1.9883	-0.00575384	0.0108802	-0.528837	0.596919	0.994418	1	1	2	2	6	4	4	3	1	1	1	1	1	1	1	1	1	1	1	1	2	1	2	1	1	1	1	1	1	4	3	1	1	1	1	1	1	2	1	1	1	1	12
Flavobacteriaceae	1.93946	-0.00200776	0.0128928	-0.155727	0.876248	0.994418	1	2	1	1	1	1	1	1	1	1	1	1	1	1	1	1	1	1	9	1	1	1	1	1	1	1	2	3	1	1	6	2	1	1	1	1	1	1	1	1	1	1	1
Victivallaceae	2.43668	0.0045203	0.013589	0.332644	0.739403	0.994418	1	1	1	1	1	2	1	1	1	1	1	1	1	1	1	3	1	1	1	1	1	1	1	1	1	1	1	1	1	1	1	4	1	1	1	1	3	1	1	1	4	8	1
Anaeroplasmataceae	1.8754	0.00528805	0.0136499	0.387407	0.698455	0.994418	12	1	1	1	1	1	1	1	25	1	1	1	1	1	1	1	1	1	1	1	1	21	1	1	1	1	1	1	1	1	5	6	1	1	1	1	1	1	1	1	1	1	1
Micrococcaceae	2.46153	0.016501	0.0113141	1.45845	0.144717	0.48618	1	1	1	1	8	2	9	2	2	3	3	1	1	2	6	1	6	1	1	1	2	1	3	2	8	1	1	1	2	1	1	3	2	4	3	8	1	1	2	1	4	1	2
Oxalobacteraceae	2.5015	-0.00356257	0.0129274	-0.275582	0.782869	0.994418	12	8	1	1	1	1	2	1	1	1	1	1	1	1	1	3	1	1	1	1	1	4	1	1	1	1	1	5	1	1	1	1	1	1	1	1	1	1	1	1	6	14	1
Catabacteriaceae	2.8907	-0.00232124	0.0111566	-0.208061	0.835182	0.994418	2	2	1	1	1	1	11	2	1	1	1	1	4	1	7	9	1	1	3	2	3	7	1	1	1	2	1	1	1	4	1	2	2	3	3	1	1	4	10	15	5	7	1
Caldicoprobacteraceae	4.03522	0.000374779	0.0173205	0.0216379	0.982737	0.994418	2	1	1	1	1	1	6	8	2	1	1	1	1	1	1	1	1	1	1	1	1	1	1	1	1	1	1	1	1	1	1	4	1	1	1	1	1	2	18	142	3	1	1
Fusobacteriaceae	2.37388	0.0285924	0.0133408	2.14323	0.0320947	0.225354	1	1	1	1	1	1	1	1	2	5	1	2	1	1	1	1	1	1	10	2	2	1	1	1	1	5	1	1	4	1	1	1	1	1	1	1	1	1	1	3	15	2	1
Carnobacteriaceae	3.9662	-0.00116177	0.0119866	-0.0969223	0.922788	0.994418	3	3	2	2	6	7	4	5	1	4	2	5	6	3	1	1	3	1	2	3	2	1	11	5	12	1	3	5	3	4	3	2	8	1	2	2	1	1	1	1	2	1	5
Peptococcaceae	15.0123	-0.0283979	0.0153297	-1.85248	0.0639566	0.289515	2	20	1	1	1	1	3	18	1	2	2	3	10	1	63	138	1	2	14	1	5	29	1	6	1	1	8	4	10	3	16	15	1	2	7	4	7	4	37	66	24	63	1
Atopobiaceae	7.60191	-0.0229077	0.0171217	-1.33793	0.180919	0.524697	2	1	1	1	1	1	9	41	1	1	1	1	1	2	5	1	17	15	10	3	1	2	1	1	1	3	1	8	1	1	3	1	1	1	8	104	1	2	1	3	2	1	2
Peptoniphilaceae	8.53595	-0.0360665	0.0137244	-2.6279	0.00859132	0.0922961	3	6	1	1	1	3	5	1	1	10	12	7	1	11	2	3	1	2	7	10	3	1	1	27	11	12	3	1	2	4	1	2	3	2	1	2	3	1	2	6	44	17	6
Oscillatoriaceae	2.8686	-0.0378803	0.0136437	-2.77639	0.00549663	0.0714562	1	1	2	1	1	2	1	1	12	3	1	1	1	9	5	9	3	1	1	1	31	24	1	3	2	1	1	1	11	1	1	1	1	1	1	2	2	1	1	1	1	1	1
Spiroplasmataceae	6.29071	-0.0419685	0.0180829	-2.32089	0.0202927	0.184663	1	1	1	1	1	1	9	1	1	1	2	3	1	1	5	9	1	1	15	1	58	2	1	1	1	1	1	1	1	1	1	1	1	1	1	1	3	19	2	11	1	1	1
Actinomycetaceae	16.5438	-0.0611336	0.0143408	-4.26291	2.01784e-05	0.00183623	1	4	4	22	4	6	3	11	3	7	1	16	1	12	6	5	8	11	8	11	3	2	3	11	8	13	3	2	5	4	5	1	1	10	17	25	9	5	7	30	13	10	3
Verrucomicrobiaceae	9.56136	0.00651039	0.0225533	0.288667	0.772836	0.994418	1	1	1	1	1	1	1	1	1	1	1	1	4	1	1	1	1	1	1	1	1	1	1	1	1	1	1	1	1	1	3	3	1	1	1	1	3	8	2	1	1	1	1
Synergistaceae	8.43955	-0.0122696	0.0203015	-0.604371	0.545597	0.973516	3	1	1	1	1	1	2	1	1	1	1	1	1	1	27	154	1	1	1	2	1	2	1	1	2	1	2	1	1	1	1	1	1	1	1	1	1	1	2	3	2	1	1
Enterococcaceae	17.5738	0.00263903	0.0465482	0.0566947	0.954788	0.994418	1	1	1	1	33	1	1	1	1	2	1	3	3	1	6	1	1	1	1	1	3	1	1	2	1	2	3	41	1	1	1	1	1	1	3	1076	1	1	2	1	1	1	1
Rhodospirillaceae	15.3806	0.0445398	0.0212619	2.09482	0.0361872	0.225354	4	3	1	1	1	1	6	1	3	1	4	1	3	1	6	1	2	1	13	2	4	20	1	1	4	1	1	1	107	1	4	18	1	1	4	1	28	1	4	1	1	1	1
Methanobacteriaceae	18.4076	-0.0485094	0.0215255	-2.25358	0.0242226	0.200387	6	42	1	2	1	1	42	295	1	1	1	1	1	1	1	1	1	1	1	1	1	1	1	1	1	1	20	69	1	1	30	17	1	1	26	139	2	1	16	156	1	1	1
Sutterellaceae	57.1615	-0.0100521	0.017636	-0.569975	0.568695	0.994418	117	61	1	1	1	42	2	1	24	9	8	27	43	223	1	12	13	56	15	44	2	11	89	1	27	48	35	11	323	217	11	41	13	5	2	1	121	105	4	1	12	28	49
Desulfovibrionaceae	29.5266	-0.00804168	0.0165882	-0.484782	0.627831	0.994418	31	12	1	1	1	15	23	1	53	32	1	5	6	13	1	9	1	23	15	12	1	34	1	1	9	9	79	197	23	2	2	21	4	10	22	1	5	13	1	4	21	44	1
Pasteurellaceae	13.3815	0.0385525	0.0211204	1.82536	0.0679461	0.289515	2	1	91	1	33	6	4	2	2	1	2	1	9	45	1	1	1	1	1	1	7	13	1	1	1	1	36	1	3	1	60	15	9	1	1	1	1	1	1	1	1	1	2
Clostridiales Family XIII Incertae Sedis	75.6356	-0.0147656	0.010247	-1.44097	0.149594	0.48618	22	55	10	48	11	40	37	114	30	79	28	72	121	31	168	267	31	57	43	79	46	97	34	57	96	134	32	53	24	176	24	40	27	100	45	146	115	81	110	314	38	81	4
Porphyromonadaceae	22.9739	0.0207324	0.0224053	0.925335	0.354792	0.787464	2	1	1	1	1	1	269	2	5	5	5	11	1	2	1	2	1	1	13	1	1	1	1	11	1	11	1	2	2	1	4	1	2	1	1	1	16	13	4	2	26	13	1
Defluviitaleaceae	93.1941	0.013595	0.0220725	0.615922	0.537946	0.973516	51	62	1	1	1	1	127	103	1	2	1	1	3	5	17	16	1	1	1	1	27	10	4	1	1	1	111	251	1	1	3	552	256	58	177	4	709	818	2	481	8	119	1
Clostridiaceae	179.667	0.00693073	0.0106219	0.652493	0.514083	0.973516	88	69	844	63	26	119	76	46	233	132	172	192	101	234	102	130	174	43	151	51	95	181	93	222	195	62	47	61	135	56	186	78	114	103	47	44	82	85	106	364	224	193	4
Lactobacillaceae	50.6702	-0.0262191	0.0176324	-1.48699	0.137019	0.479566	52	73	114	11	2	23	16	1	3	26	16	284	3	513	2	12	7	15	7	12	18	108	3	21	61	95	27	626	253	20	14	16	14	6	3	259	40	9	26	3	38	14	1
Eggerthellaceae	145.618	-0.0442336	0.013697	-3.22944	0.00124032	0.0402869	6	50	23	296	240	82	15	263	39	159	23	1106	23	92	71	480	46	94	65	97	129	144	217	149	37	719	9	206	29	160	20	28	11	146	17	570	52	11	27	654	96	75	135
Odoribacteraceae	53.3422	0.0165909	0.0155098	1.0697	0.284754	0.719796	130	30	1	15	1	1	48	1	69	93	4	30	33	58	2	18	2	52	45	56	4	18	2	27	12	23	54	115	79	27	15	122	64	37	23	1	53	49	1	2	180	51	52
Selenomonadaceae	7.02257	-0.0596026	0.0191854	-3.10666	0.00189211	0.0430455	1	1	1	2	1	1	1	1	3	1	1	1	1	1	7	2	2	1	1	3	1	1	1	1	1	1	48	58	3	2	1	1	1	1	1	1	1	1	1	1	1	1	1
Muribaculaceae	34.5238	0.0310421	0.0256727	1.20915	0.226606	0.606504	35	84	1	1	1	1	40	4	1	1	1	1	1	1	33	6	1	1	8	1	1	1	1	1	1	1	1	1	1	1	125	144	1	1	1	1	22	1	1	1	2	1	1
Peptostreptococcaceae	98.575	0.00823632	0.0125833	0.654544	0.512761	0.973516	21	37	150	90	11	6	9	6	37	69	49	100	296	97	50	113	91	37	73	33	34	25	104	178	141	19	86	47	39	86	521	78	19	13	200	67	2	4	30	134	53	49	67
Christensenellaceae	147.331	-0.00707108	0.0193318	-0.365774	0.714533	0.994418	55	288	1	5	7	15	97	92	13	33	7	29	29	19	486	339	6	11	178	23	189	668	1	14	6	10	88	4	8	5	90	56	11	20	13	2	52	186	657	1412	761	1069	1
Enterobacteriaceae	87.7762	-0.000669593	0.0190425	-0.035163	0.97195	0.994418	4	24	68	136	14	20	6	1	266	2	61	273	16	110	9	126	60	4	112	62	7	4	258	93	23	23	4	4	23	2	3	1	8	40	20	69	26	24	3	2	1108	60	1
Hungateiclostridiaceae	305.303	-0.0254433	0.0142003	-1.79174	0.073174	0.289515	105	539	70	98	129	51	566	1019	100	214	29	35	24	23	131	92	100	134	65	89	273	163	176	36	118	68	157	362	216	44	107	264	92	312	375	171	96	67	113	70	192	147	2
Barnesiellaceae	90.922	-0.00669274	0.0141698	-0.472325	0.636695	0.994418	260	76	5	44	1	1	66	3	133	129	27	70	92	66	26	105	9	155	119	138	4	78	1	1	204	203	96	54	89	6	33	76	35	34	20	1	183	267	65	142	211	24	69
Tannerellaceae	175.21	0.0102708	0.0146909	0.699125	0.484474	0.973516	264	75	26	37	48	303	47	3	142	228	15	89	86	321	18	89	15	40	123	308	39	48	16	37	121	108	290	134	419	300	27	156	103	56	51	2	306	243	12	4	156	66	40
Erysipelotrichaceae	220.463	-0.0266544	0.0102233	-2.60722	0.00912819	0.0922961	61	90	20	208	65	76	117	604	92	108	52	98	151	280	71	118	353	242	291	806	144	97	236	194	58	189	41	158	57	199	90	66	211	363	132	286	15	68	127	286	176	63	320
Prevotellaceae	276.037	-0.0109786	0.0243572	-0.450735	0.65218	0.994418	119	152	1	127	404	4284	34	1	2	6	3	18	57	148	56	148	7	104	46	1	1	1	1	10	3	4	3613	771	1	2	1	4	118	23	2	3	10	4	70	7	23	9	1
Streptococcaceae	211.396	-0.0137603	0.013486	-1.02034	0.307568	0.736544	84	44	226	116	400	334	312	162	58	101	96	77	184	175	93	293	180	85	91	50	55	16	331	246	965	514	62	230	174	471	349	168	113	165	456	710	47	6	11	9	148	117	438
__Unknowns__	371.99	0.0129278	0.00974213	1.327	0.184509	0.524697	542	496	58	465	175	164	524	564	91	176	149	195	195	136	1174	816	75	103	481	145	1159	711	110	176	100	82	301	333	299	102	339	272	137	133	241	98	1127	737	1126	305	665	494	83
Eubacteriaceae	824.334	0.0104886	0.00800897	1.30961	0.190327	0.524842	340	398	197	1652	596	683	905	926	312	514	535	1103	922	1247	1258	730	905	342	2654	682	1845	1151	1064	571	437	490	809	1389	531	774	559	555	492	1330	507	310	715	587	2152	2751	647	752	93
Rikenellaceae	293.639	-0.000793162	0.0123688	-0.0641258	0.94887	0.994418	570	498	4	109	34	121	164	19	262	466	66	183	196	247	43	191	30	257	370	447	87	435	59	118	238	265	533	624	211	138	129	467	240	87	417	17	816	608	20	38	335	304	152
Gracilibacteraceae	356.867	0.0200313	0.0190896	1.04933	0.294025	0.723142	846	326	1	1	2	4	827	49	1255	776	577	110	2	3	447	747	1029	328	1552	204	1175	1474	62	672	1	1	76	226	855	4	836	795	74	205	663	5	554	995	1069	152	130	76	3
Oscillospiraceae	562.094	0.0103276	0.0127501	0.810001	0.41794	0.884477	597	798	4	73	147	383	462	277	348	848	132	143	128	167	840	719	100	193	621	640	247	1560	27	357	216	302	911	442	275	64	343	282	398	127	292	9	1274	2233	683	516	974	746	293
Acidaminococcaceae	387.741	0.0227546	0.0233228	0.975638	0.329244	0.768236	235	100	360	43	1	1	1	2	1263	1040	319	643	1	143	849	623	2	1	839	1593	1	2	3	1	5	2	632	354	1383	2229	56	117	884	724	60	2	1	2	13	1	1	1	1
Bifidobacteriaceae	1766.16	-0.0359641	0.0112044	-3.20983	0.00132814	0.0402869	1827	2808	348	3507	3962	2028	566	2564	150	346	454	993	96	233	2021	2442	2603	1495	1765	2385	568	1048	1150	1051	1211	1882	135	1557	220	644	372	1059	1125	2112	1469	5841	465	223	495	1098	752	927	3666
Coriobacteriaceae	706.757	-0.0394841	0.0142006	-2.78045	0.00542832	0.0714562	96	369	4	2	765	612	55	1708	70	278	143	1718	280	189	287	816	544	1448	200	563	229	414	637	658	900	2090	54	906	152	1574	52	204	424	658	168	2189	46	39	1015	1737	280	488	546
Veillonellaceae	1106.14	-0.00129379	0.01734	-0.0746132	0.940522	0.994418	558	703	1692	4390	869	2787	925	122	42	39	46	35	670	2126	1205	61	2298	441	26	10	3311	3088	1575	1403	1106	1657	140	15	99	4	1399	1232	20	15	300	81	1723	1236	558	9	271	979	2250
Lachnospiraceae	4153.77	0.0108117	0.00625725	1.72787	0.0840124	0.318547	3005	3137	8542	1623	2806	2723	4129	4930	4069	4664	5278	4325	5675	4032	5396	2694	3836	1598	2210	3870	4253	3994	5789	5739	3259	3012	3573	4009	4594	7432	7022	3054	7493	5551	5578	4846	4249	4842	4834	4084	3316	3655	2080
Akkermansiaceae	1234.43	-0.0290112	0.0218205	-1.32954	0.183671	0.524697	1069	2216	28	567	1	3	523	1844	343	516	165	78	89	2	1595	2336	840	838	1077	106	140	352	66	384	1915	5	2	2	2	8	99	409	1	4	2	496	749	2771	98	3053	1	192	5
Ruminococcaceae	5002.58	0.01044	0.00559338	1.86649	0.0619733	0.289515	5005	4118	6414	6067	8841	3525	7873	4306	7414	4657	10279	5432	7065	3700	3348	3839	6297	8527	3420	3610	5694	3371	6659	3568	6609	5814	6456	5783	5462	1945	5053	4637	4738	5532	8014	2530	3147	2228	6366	2051	3180	6559	7034
Bacteroidaceae	2328.93	0.00283917	0.0113978	0.249099	0.803284	0.994418	3905	2288	849	338	513	1689	1180	28	3177	4377	1390	2650	3540	5445	203	1435	435	3407	3383	4008	252	729	1369	4111	2033	2285	1576	1045	4035	3440	2130	5076	2891	2171	764	38	3281	1553	258	29	6008	2640	2734
[truncated: 45 more columns]

## Sheet: Genus
	baseMean	log2FoldChange	lfcSE	stat	pvalue	padj	162023	162134	162005	162490	162022	162126	162018	162495	162020	162128	162019	162130	162014	162124	162003	162138	162021	162121	162002	162136	162030	162132	162009	162127	162006	162135	162007	162133	162015	162122	162028	162131	162011	162125	162024	162491	162031	162483	162016	162496	162033	162129	162035
Eudoraea	1.11752	0.00336217	0.0126975	0.264789	0.791172	#N/A	1	1	1	1	1	1	1	1	1	1	1	1	1	1	1	1	1	1	4	1	1	1	1	1	1	1	1	1	1	1	1	1	1	1	1	1	1	1	1	1	1	1	1
Dongia	1.15646	0.00178309	0.0124911	0.142749	0.886488	#N/A	1	1	1	1	1	1	1	1	1	1	1	1	1	1	1	1	1	1	1	1	1	1	1	1	1	1	1	1	7	1	1	1	1	1	1	1	1	1	1	1	1	1	1
Marivibrio	1.10683	0.000669389	0.0126796	0.0527926	0.957897	#N/A	1	1	1	1	1	1	1	1	1	1	1	1	1	1	1	1	1	1	1	1	1	1	1	1	1	1	1	1	1	1	1	1	1	1	1	1	1	1	1	1	1	1	1
Salinithrix	1.20343	0.00559003	0.0123422	0.452921	0.650606	#N/A	1	1	1	1	1	1	1	1	1	1	1	1	1	1	1	1	1	1	4	1	1	1	1	1	1	1	1	1	1	1	2	1	1	1	1	1	2	1	1	1	1	1	1
Dethiosulfatibacter	1.10564	-0.000459321	0.0126477	-0.0363165	0.97103	#N/A	1	1	1	1	1	1	1	1	1	1	1	1	1	1	1	1	1	1	1	1	1	2	1	1	1	1	1	1	1	1	1	1	1	1	1	1	1	1	1	1	1	1	1
Kluyvera	1.10704	-0.00182969	0.012611	-0.145087	0.884642	#N/A	1	1	1	1	1	1	1	1	1	1	1	1	1	1	1	1	1	1	1	1	1	1	1	1	1	1	1	1	1	1	1	1	1	1	1	1	1	1	1	1	1	1	1
Pararheinheimera	1.12248	-0.00092765	0.0125776	-0.0737542	0.941206	#N/A	1	1	1	1	1	1	1	1	1	1	1	1	1	1	1	1	1	1	1	1	1	1	1	1	1	1	1	1	1	1	1	1	1	1	1	1	1	1	1	1	1	1	4
Arthrobacter	1.10629	0.0011971	0.0126944	0.0943011	0.92487	#N/A	1	1	1	1	1	1	1	1	1	1	1	1	1	1	1	1	1	1	1	1	1	1	1	1	1	1	1	1	1	1	1	1	1	1	1	1	1	1	1	1	1	1	1
Dethiobacter	1.14338	-0.00213512	0.0124338	-0.171719	0.863659	#N/A	1	1	1	1	1	1	1	1	1	1	1	1	1	1	1	1	1	1	1	1	1	1	1	1	1	1	1	1	1	1	1	1	1	1	1	1	1	1	1	6	1	1	1
Desulfofarcimen	1.1414	0.00213271	0.0125414	0.170054	0.864968	#N/A	1	1	1	1	1	1	1	1	1	1	1	1	1	1	1	1	1	1	1	1	1	1	1	1	1	1	1	1	1	1	1	1	1	1	1	1	1	1	1	1	1	1	1
Paenibacillus	1.10621	-0.000865545	0.0126367	-0.0684943	0.945392	#N/A	1	1	1	1	1	1	1	1	1	1	1	1	1	1	1	1	1	1	1	2	1	1	1	1	1	1	1	1	1	1	1	1	1	1	1	1	1	1	1	1	1	1	1
Marinithermofilum	1.10629	0.000432018	0.0126745	0.0340857	0.972809	#N/A	1	1	1	1	1	1	1	1	1	1	1	1	1	1	1	1	1	1	1	1	1	1	1	1	1	1	1	1	1	1	1	1	1	1	1	1	1	1	1	1	1	1	1
Aggregatibacter	1.1352	-0.000896734	0.0125157	-0.0716488	0.942881	#N/A	1	1	4	1	1	1	1	1	1	1	1	1	1	1	1	1	1	1	1	1	1	1	1	1	1	1	1	1	1	1	1	1	1	1	1	1	1	1	1	1	1	1	1
Dethiosulfovibrio	1.1181	0.000210531	0.0126019	0.0167063	0.986671	#N/A	1	1	1	1	1	1	2	1	1	1	1	1	1	1	1	1	1	1	1	1	1	2	1	1	1	1	1	1	1	1	1	1	1	1	1	1	1	1	1	1	1	1	1
Actinospica	1.09433	0.000376842	0.0127371	0.0295863	0.976397	#N/A	1	1	1	1	1	1	1	1	1	1	1	1	2	1	1	1	1	1	1	1	1	1	1	1	1	1	1	1	1	1	1	1	1	1	1	1	1	1	1	1	1	1	1
Ilyobacter	1.09399	0.000942487	0.012753	0.0739031	0.941087	#N/A	1	1	1	1	1	1	1	1	1	1	1	1	1	1	1	1	1	1	1	1	1	1	1	1	1	1	1	1	1	1	1	1	1	1	1	1	1	1	1	1	1	1	1
Klebsiella	1.38281	0.0130419	0.0119796	1.08867	0.276298	#N/A	1	1	1	1	2	1	1	1	1	1	4	1	1	1	1	1	1	1	1	1	1	2	1	1	1	2	1	1	1	1	2	1	1	1	1	1	2	1	1	1	1	1	1
Extibacter	1.10608	-0.000800675	0.0126385	-0.0633522	0.949486	#N/A	1	1	1	1	1	1	1	1	1	1	1	1	1	1	1	1	1	1	1	1	1	1	1	1	1	1	1	1	1	1	1	1	1	1	2	1	1	1	1	1	1	2	1
Acetitomaculum	1.10794	-0.000645537	0.0126433	-0.0510575	0.95928	#N/A	1	1	1	1	1	1	1	1	1	1	1	1	1	1	1	1	1	1	1	1	1	1	1	1	1	1	1	1	1	1	1	1	1	1	1	1	1	1	1	1	1	1	1
Pseudomonas	1.1069	0.000896569	0.012686	0.0706737	0.943657	#N/A	1	1	1	1	1	1	1	1	1	1	1	1	1	1	1	1	1	1	1	1	1	1	1	1	1	1	1	1	1	2	1	1	1	1	1	1	1	1	1	1	1	1	1
Arcanobacterium	1.09391	0.0010294	0.0127555	0.0807027	0.935678	#N/A	1	1	1	1	1	1	1	1	1	1	1	1	1	1	1	1	1	1	1	1	1	1	1	1	1	1	1	1	1	1	1	1	1	1	1	1	1	1	1	1	1	1	1
Oxobacter	1.11853	-0.00267134	0.0125244	-0.213291	0.8311	#N/A	1	1	1	1	1	1	1	1	1	1	1	1	1	1	1	2	1	1	1	1	1	1	1	1	1	1	1	1	1	1	1	1	1	1	1	1	1	1	1	1	1	1	1
Hydrogenispora	1.20868	-0.00532914	0.0120714	-0.441468	0.658874	#N/A	1	1	1	1	1	1	1	1	1	1	1	1	1	1	1	1	1	1	1	1	1	1	1	1	1	1	1	1	1	1	1	1	1	1	1	1	1	1	1	1	1	1	1
Stenotrophomonas	1.09413	-0.00118558	0.0126936	-0.0933997	0.925586	#N/A	1	1	1	1	1	1	1	1	1	1	1	1	1	1	1	1	1	1	1	1	1	1	1	1	1	1	1	1	1	1	1	1	1	1	1	1	1	1	1	1	1	1	1
Bulleidia	1.13301	0.000204072	0.0125431	0.0162698	0.987019	#N/A	1	1	1	1	1	1	1	1	1	1	1	1	1	1	1	1	1	1	1	1	1	1	1	1	1	1	1	1	1	1	1	1	1	1	1	1	1	1	1	1	1	1	1
Skermania	1.14265	-0.00210275	0.0124164	-0.169352	0.86552	#N/A	1	1	1	1	1	1	1	1	1	1	1	1	1	1	2	2	1	1	1	1	1	1	1	1	1	1	1	1	1	1	1	1	1	1	1	1	1	1	1	1	1	1	1
Agrobacterium	1.14338	-0.00213512	0.0124338	-0.171719	0.863659	#N/A	1	1	1	1	1	1	1	1	1	1	1	1	1	1	1	1	1	1	1	1	1	1	1	1	1	1	1	1	1	1	1	1	1	1	1	1	1	1	1	6	1	1	1
Lautropia	1.09417	-4.75836e-05	0.0127251	-0.00373936	0.997016	#N/A	1	1	1	1	1	1	1	1	1	1	1	1	1	1	1	1	1	1	1	1	2	1	1	1	1	1	1	1	1	1	1	1	1	1	1	1	1	1	1	1	1	1	1
Bhargavaea	1.14301	0.00536707	0.0126374	0.424699	0.671056	#N/A	1	1	1	1	1	1	1	1	1	1	1	1	1	1	1	1	1	1	1	1	1	1	1	1	1	1	1	1	1	1	1	1	1	1	1	1	1	1	1	1	1	1	1
Selenomonas	1.11844	0.00273176	0.0126757	0.215512	0.829368	#N/A	1	1	1	1	1	1	1	1	1	1	1	1	1	1	1	1	1	1	1	1	1	1	1	1	1	1	1	1	1	1	1	1	1	1	1	1	1	1	1	1	1	1	1
Pseudobacteroides	1.1325	0.00258355	0.0126083	0.204908	0.837644	#N/A	1	1	1	1	1	1	1	1	1	1	1	1	1	1	1	1	1	1	1	1	1	1	1	1	1	1	1	1	1	1	1	1	2	1	1	1	1	1	1	1	1	1	1
Robinsoniella	1.09428	0.000529233	0.0127413	0.0415366	0.966868	#N/A	1	1	1	1	1	1	1	1	1	1	1	1	1	1	1	1	1	1	1	1	1	1	1	1	1	1	1	1	1	1	1	1	1	1	1	1	1	1	1	1	1	1	1
Urmitella	1.10634	0.000195053	0.0126661	0.0153996	0.987713	#N/A	1	1	1	1	1	1	1	1	1	1	1	1	1	1	1	1	1	1	1	1	1	1	1	1	1	1	1	1	1	1	1	1	1	1	1	1	1	1	1	1	1	1	1
Desmospora	1.181	-0.00203008	0.0122425	-0.165822	0.868297	#N/A	1	1	1	1	1	1	3	1	3	1	1	1	1	1	1	1	1	1	1	1	1	2	1	1	1	1	1	1	1	1	1	2	1	1	1	1	1	1	1	1	1	1	1
Thermanaerovibrio	1.35472	-0.00349192	0.0115085	-0.303421	0.761569	#N/A	3	1	1	1	1	1	1	1	1	1	1	1	1	1	1	1	1	1	1	2	1	1	1	1	2	1	2	1	1	1	1	1	1	1	1	1	1	1	2	3	2	1	1
Mucinivorans	1.10665	0.00185742	0.0127152	0.146078	0.88386	#N/A	1	1	1	1	1	1	1	1	1	1	1	1	1	1	1	1	1	1	1	1	1	1	1	1	1	1	3	1	1	1	1	1	1	1	1	1	1	1	1	1	1	1	1
Kosakonia	1.16854	-0.000219229	0.0123464	-0.0177566	0.985833	#N/A	1	1	1	1	1	1	1	1	1	1	1	2	1	1	1	1	1	1	1	1	1	1	2	1	1	1	1	1	1	1	1	1	1	1	1	1	1	1	1	1	1	1	1
Beduini	1.18126	-0.00314588	0.0122143	-0.257557	0.796749	#N/A	1	1	1	1	1	1	1	1	1	1	1	1	1	1	1	1	1	3	1	1	1	2	1	1	1	1	1	1	1	1	1	1	1	1	1	1	1	1	1	1	1	1	1
Stomatobaculum	1.10651	0.00276722	0.01274	0.217207	0.828047	#N/A	1	1	1	1	1	1	1	1	1	1	1	1	1	1	1	1	1	1	1	1	1	1	1	1	1	1	1	1	1	1	1	1	1	2	1	1	1	1	1	1	1	1	1
Paludifilum	1.11828	-0.00178799	0.0125494	-0.142477	0.886703	#N/A	1	1	1	1	1	1	1	1	1	1	1	1	1	1	1	1	1	1	1	1	1	1	1	1	1	1	1	1	1	1	1	1	1	1	1	1	1	1	1	1	1	1	1
Mogibacterium	1.2314	-0.00268118	0.0120134	-0.223182	0.823394	#N/A	1	1	1	1	1	1	1	1	1	3	1	1	1	2	1	1	1	1	1	1	1	1	1	1	1	1	1	1	1	1	1	1	1	1	1	2	1	1	1	3	1	1	1
Methanosphaera	1.13062	-0.000868083	0.012513	-0.0693748	0.944691	#N/A	1	1	1	1	1	1	1	1	1	1	1	1	1	1	1	1	1	1	1	1	1	1	1	1	1	1	1	1	1	1	1	1	1	1	1	1	1	1	1	1	1	1	1
Anaeroglobus	1.11945	0.00398319	0.0127113	0.313357	0.754009	#N/A	1	1	1	1	1	1	1	1	1	1	1	1	1	1	2	1	1	1	1	1	1	1	1	1	1	1	1	1	1	1	1	1	1	1	1	1	1	1	1	1	1	1	1
Mitsuokella	1.11883	-0.00136803	0.0125608	-0.108912	0.913272	#N/A	1	1	1	1	1	1	1	1	1	1	1	1	1	1	1	1	1	1	1	2	1	1	1	1	1	1	1	1	3	1	1	1	1	1	1	1	1	1	1	1	1	1	1
Pediococcus	1.17761	0.0089261	0.0126182	0.707401	0.479317	#N/A	1	1	1	1	1	1	1	1	1	1	1	1	1	1	1	1	1	1	1	1	1	1	1	1	1	1	1	1	1	1	1	1	1	1	1	1	1	1	1	1	9	1	1
Vagococcus	1.2781	-0.0267992	0.0118852	-2.25485	0.024143	#N/A	1	1	1	1	1	1	1	1	1	1	1	1	1	1	1	1	1	1	1	1	1	1	1	1	1	1	1	1	1	1	1	1	1	1	1	16	1	1	1	1	1	1	1
Propionispira	1.18206	0.00394968	0.0124241	0.317905	0.750557	#N/A	1	1	1	1	1	1	1	1	1	1	1	1	1	1	1	1	1	1	1	2	1	1	1	1	1	1	1	1	1	2	1	1	1	1	1	1	1	1	1	1	1	1	1
Ercella	1.21455	0.00902713	0.0124222	0.726692	0.467415	#N/A	1	1	1	1	1	1	1	1	1	1	1	1	1	1	1	1	1	1	1	1	1	1	1	1	1	1	1	1	1	1	1	1	1	1	1	1	1	1	1	1	7	3	1
Carnobacterium	1.09435	-0.00099133	0.012699	-0.0780637	0.937777	#N/A	1	1	1	1	1	1	1	2	1	1	1	1	1	1	1	1	1	1	1	1	1	1	1	1	1	1	1	1	1	1	1	1	1	1	1	1	1	1	1	1	1	1	1
Olegusella	1.18203	-0.00658879	0.0121388	-0.542788	0.587276	#N/A	1	1	1	1	1	1	1	1	1	1	1	3	1	1	1	1	1	1	1	1	1	1	1	1	1	3	1	1	1	1	1	1	1	1	1	1	1	1	1	1	1	1	1
Alloscardovia	1.23273	-0.0169993	0.0117507	-1.44667	0.147989	#N/A	1	3	1	1	1	1	1	1	1	1	1	1	1	1	1	1	1	1	1	1	1	1	1	1	1	2	1	1	1	1	1	1	1	1	1	5	1	1	1	1	1	1	1
Erwinia	1.19512	-0.00367267	0.0121471	-0.302349	0.762386	#N/A	1	1	1	1	1	1	1	1	1	1	1	1	1	1	1	1	1	1	3	1	1	1	1	1	1	1	1	1	1	1	1	1	1	1	1	2	1	1	1	1	1	1	1
Tindallia	1.29275	0.00804356	0.0121261	0.663326	0.507122	#N/A	1	1	1	1	1	1	4	1	1	1	1	1	1	1	2	1	1	1	1	1	1	1	1	1	1	1	1	1	1	1	1	1	1	1	1	1	1	1	1	5	1	1	1
Bariatricus	1.27076	0.00575274	0.0120732	0.476487	0.633728	#N/A	2	1	1	1	2	1	3	1	1	1	1	1	1	1	1	1	2	1	1	1	2	1	1	2	1	1	1	1	1	1	3	1	1	1	1	1	1	1	1	1	1	1	3
Anaerobium	1.60974	-0.00440525	0.0107905	-0.408254	0.683088	0.87979	2	1	1	1	1	1	1	1	2	1	1	1	4	1	1	1	3	1	1	4	1	1	4	2	1	1	2	3	4	1	2	1	1	2	1	3	1	1	1	1	2	1	1
Novibacillus	1.8698	0.00984028	0.0107351	0.916645	0.359329	0.640149	4	1	1	1	1	1	1	3	3	1	1	1	1	1	1	1	2	1	3	1	1	2	1	3	1	1	1	1	1	1	3	3	3	1	2	1	2	4	5	8	7	2	1
Negativicoccus	1.31968	-0.0233961	0.0113919	-2.05374	0.0400007	#N/A	1	1	1	1	1	1	1	1	1	1	1	1	1	1	1	1	1	1	1	1	1	2	1	2	1	1	1	1	1	1	1	1	1	1	1	1	1	1	1	1	1	1	1
Fructobacillus	1.13087	-0.00189849	0.0124874	-0.152032	0.879162	#N/A	1	2	1	1	1	1	1	1	1	1	1	1	1	1	1	1	1	1	1	1	1	1	1	1	1	1	1	1	1	1	1	1	1	1	1	1	1	1	1	1	1	1	1
Cutibacterium	1.1812	0.000620641	0.012317	0.0503891	0.959812	#N/A	1	1	1	1	1	1	1	1	1	1	1	1	1	1	1	1	1	1	1	1	1	1	1	1	1	1	1	1	1	1	1	1	1	1	1	1	1	4	3	2	1	1	1
Brassicibacter	1.20513	-0.00301903	0.0121207	-0.24908	0.803299	#N/A	1	1	1	1	1	1	1	1	1	1	1	2	1	1	1	1	1	1	1	1	1	1	1	1	1	1	1	1	1	1	1	1	1	1	1	1	1	1	1	1	1	1	1
Sporomusa	1.15618	-0.000491485	0.012405	-0.03962	0.968396	#N/A	1	1	1	1	1	1	1	1	1	1	1	1	1	1	1	1	1	1	1	1	1	1	1	1	1	1	1	1	1	1	1	1	1	1	1	1	1	1	1	1	1	1	1
Fulvitalea	1.1312	0.00250812	0.0126151	0.198819	0.842404	#N/A	1	1	1	1	1	1	1	1	1	1	1	1	1	1	1	1	1	1	1	1	1	1	1	1	1	1	1	1	1	1	1	1	1	1	1	1	1	1	1	1	1	1	1
Mahella	1.1429	-0.00222789	0.0124171	-0.179421	0.857607	#N/A	1	2	1	1	1	1	1	1	1	1	1	1	1	1	1	2	1	1	1	1	1	1	1	1	1	1	1	1	1	1	1	1	1	1	1	1	1	1	1	1	1	1	1
Cuneatibacter	1.54392	0.0102837	0.0113166	0.908728	0.363494	0.642173	1	1	1	1	1	1	1	1	2	1	1	1	4	3	4	1	1	1	4	2	1	1	1	1	1	1	1	1	1	1	1	1	1	1	1	1	1	1	1	1	1	1	1
Actinotignum	1.18281	0.00584791	0.0124765	0.468714	0.639274	#N/A	1	1	1	1	1	1	1	1	1	1	1	1	1	1	1	1	1	1	1	1	1	1	1	1	1	1	1	1	1	1	1	1	1	1	1	1	1	1	1	1	1	1	1
Alkalibacter	1.71391	-0.0116414	0.0115942	-1.00407	0.315345	0.586431	1	2	2	1	1	1	3	1	1	2	1	1	1	1	1	2	1	1	1	1	1	4	1	1	1	1	1	1	3	1	2	1	1	1	1	1	1	5	4	20	1	1	1
Drancourtella	1.34931	-0.0107379	0.0114597	-0.93701	0.348753	#N/A	1	1	1	1	1	1	1	1	1	1	1	1	1	1	1	1	1	1	1	1	1	1	1	1	1	1	1	1	1	1	1	1	1	1	1	1	1	1	1	1	1	1	1
Streptosporangium	1.22146	-0.00132931	0.0122224	-0.10876	0.913393	#N/A	1	1	1	1	1	1	1	2	1	1	1	1	1	1	1	1	1	1	1	1	1	1	1	1	1	1	1	1	1	1	1	1	1	1	1	1	1	1	1	1	1	1	1
Geosporobacter	1.35364	0.00599315	0.0118002	0.507886	0.611533	#N/A	1	1	1	1	1	1	1	1	1	1	1	1	1	1	1	1	4	1	3	1	1	2	1	1	1	1	1	1	1	1	1	1	1	1	1	1	1	1	1	7	4	2	1
Oceanirhabdus	1.48575	0.0155354	0.0118397	1.31214	0.189474	#N/A	1	1	1	1	1	1	1	1	1	1	1	1	1	1	8	1	1	1	1	1	1	3	1	1	1	1	1	1	1	1	1	1	1	1	1	1	1	1	8	3	6	2	1
Absiella	1.24662	0.00150689	0.0120692	0.124855	0.900639	#N/A	1	1	1	1	1	1	1	1	1	1	1	1	1	1	1	1	1	1	1	1	1	1	1	1	1	1	1	1	1	3	1	1	1	1	1	1	1	3	1	1	1	1	1
Ezakiella	1.17962	-0.000796961	0.0122915	-0.0648381	0.948303	#N/A	1	1	1	1	1	1	1	1	1	1	1	1	1	2	1	1	1	1	1	1	1	1	1	1	2	1	1	1	1	1	1	1	1	1	1	1	1	1	1	1	1	1	1
Thermoclostridium	1.41269	-0.00629948	0.0112802	-0.558454	0.576534	#N/A	1	1	1	1	1	1	1	1	1	1	1	1	1	1	4	1	1	1	1	1	1	1	1	1	1	1	1	1	1	1	1	1	1	3	1	1	1	2	1	1	1	5	1
Limnoraphis	1.19389	-0.00634302	0.0120923	-0.524552	0.599895	#N/A	1	1	1	1	1	1	1	1	2	1	1	1	1	1	1	3	1	1	1	1	5	2	1	1	1	1	1	1	1	1	1	1	1	1	1	2	1	1	1	1	1	1	1
Lysinibacillus	1.77902	0.0195766	0.0111984	1.74816	0.080437	0.258373	3	1	1	1	1	1	4	1	5	3	6	1	1	1	1	1	3	1	6	1	8	1	2	1	1	1	3	1	4	1	2	2	1	1	3	1	3	1	2	1	1	1	1
Cylindrospermum	1.15604	0.00513018	0.0125773	0.407892	0.683353	#N/A	1	1	1	2	1	1	1	1	1	1	1	1	1	1	1	1	1	1	1	1	1	1	1	1	1	1	1	1	1	1	1	1	1	1	1	1	1	1	1	1	1	1	1
Pseudobutyrivibrio	1.81515	0.0140013	0.0127835	1.09526	0.273402	0.55671	1	1	1	1	1	1	29	7	1	1	1	1	4	1	1	1	1	1	1	1	1	1	1	1	1	1	1	2	1	1	2	1	1	1	1	5	1	1	1	1	1	2	1
Echinicola	1.29583	-0.0209243	0.0117396	-1.78237	0.074689	#N/A	1	1	1	1	1	1	1	1	1	1	1	1	1	1	1	1	1	1	1	1	1	1	1	1	1	1	1	1	1	1	1	1	1	1	1	1	1	1	1	1	1	1	1
Desulfotomaculum	1.33989	0.000537868	0.0116867	0.0460239	0.963291	#N/A	1	1	1	1	1	1	1	1	1	2	2	1	1	1	1	1	1	1	3	1	3	6	1	3	1	1	1	1	4	1	1	1	1	1	1	1	4	1	1	1	1	1	1
Bacillus	1.27892	0.00819446	0.0121194	0.676145	0.498949	#N/A	1	1	1	1	1	1	1	1	1	1	1	1	1	1	2	2	1	1	2	1	1	1	1	1	1	1	1	1	1	1	1	1	1	1	1	1	1	1	6	1	1	1	1
Pontibacter	1.47573	0.00819224	0.0124679	0.657069	0.511136	#N/A	2	1	1	1	1	1	1	1	1	1	1	1	1	1	1	1	1	1	1	1	1	1	1	1	1	1	1	1	1	1	9	2	1	1	1	1	1	1	1	1	1	1	1
Propionibacterium	1.13297	-0.00131023	0.0125019	-0.104802	0.916533	#N/A	1	1	1	1	1	1	1	1	1	1	1	1	1	1	1	1	3	1	1	1	1	1	1	1	1	1	1	1	1	1	1	1	1	1	1	3	1	1	1	1	1	1	1
Weissella	1.3046	-0.00400599	0.0118191	-0.338944	0.734652	#N/A	1	1	1	1	1	1	1	1	1	1	1	1	1	1	1	2	1	1	1	2	1	1	1	1	1	1	1	1	1	2	1	1	1	1	1	3	1	1	1	1	2	1	1
Scardovia	1.28598	0.00690859	0.0121326	0.569424	0.569068	#N/A	1	1	1	1	1	2	1	1	1	1	1	1	1	1	1	1	5	1	1	1	1	1	1	1	1	1	1	1	1	1	1	1	1	2	1	1	1	1	1	1	1	1	1
Mobiluncus	1.23126	-0.00354494	0.0119948	-0.295539	0.767582	#N/A	1	1	1	1	1	1	1	1	1	1	1	3	1	1	1	1	1	1	1	1	1	1	1	1	1	1	1	1	1	1	1	1	1	1	1	1	1	1	1	1	1	1	1
Anaerosporobacter	1.41827	-0.00345777	0.0113227	-0.305385	0.760073	#N/A	1	1	1	1	1	1	1	1	1	1	3	2	1	1	1	3	3	1	1	1	2	5	1	1	1	1	1	1	3	1	1	1	1	1	1	1	1	1	1	1	3	2	1
Alkaliphilus	1.31879	-0.00358707	0.0116745	-0.307258	0.758647	#N/A	1	1	1	1	1	1	1	1	1	1	1	1	1	1	1	2	1	1	1	1	1	1	1	1	1	1	1	1	1	1	1	1	1	1	1	2	1	4	6	1	1	2	1
Gardnerella	1.29566	-0.0185279	0.0117669	-1.57458	0.115353	#N/A	1	1	1	1	1	1	1	1	1	1	1	1	1	1	1	1	1	1	3	1	1	1	1	1	1	1	1	1	1	1	1	1	1	1	1	1	1	1	1	1	1	1	1
Neisseria	1.18281	0.00302327	0.0123845	0.244116	0.807141	#N/A	1	1	2	1	1	1	1	1	1	1	1	1	1	1	1	1	1	1	1	1	3	2	1	1	1	1	1	1	1	1	1	1	1	1	1	1	1	1	1	1	1	1	1
Streptomyces	1.71192	-0.0191328	0.0103953	-1.84053	0.0656907	0.232107	1	1	1	1	2	1	1	3	1	2	1	1	1	1	1	7	3	1	1	3	1	1	1	1	1	1	3	4	1	1	1	2	1	1	2	2	1	1	1	1	1	1	3
Aliidongia	1.76791	0.0195733	0.0114679	1.70679	0.0878608	0.273919	4	1	1	1	1	1	4	1	3	1	2	1	1	1	2	1	2	1	8	1	1	3	1	1	1	1	1	1	7	1	4	3	1	1	4	1	2	1	4	1	1	1	1
Rhodoligotrophos	1.30851	-0.0155225	0.0114977	-1.35005	0.176999	#N/A	1	1	1	1	1	1	1	1	3	1	1	1	1	4	1	1	1	1	1	1	2	3	1	1	1	1	3	1	1	1	1	1	1	1	1	1	1	1	1	2	1	1	1
Murdochiella	1.32482	0.0133343	0.0121564	1.09689	0.27269	#N/A	1	1	1	1	1	1	1	1	1	1	1	2	1	1	1	1	1	1	2	1	1	1	1	1	4	1	1	1	1	1	1	1	1	1	1	1	1	1	1	1	9	3	1
Agathobacter	1.28013	-0.0045781	0.0117893	-0.388325	0.697775	#N/A	1	1	1	1	1	1	1	2	1	2	1	1	1	1	1	1	1	2	1	2	1	3	1	1	1	1	1	2	7	1	1	2	1	1	1	1	1	1	1	1	1	1	1
Anaerocolumna	3.54562	-0.00890808	0.0148039	-0.601739	0.547348	0.778777	1	1	5	2	1	1	6	12	1	1	1	1	1	1	1	1	1	1	1	1	1	1	1	1	3	1	1	2	1	1	1	3	1	2	2	1	1	1	2	25	1	6	1
Sneathia	1.15575	0.0019689	0.012485	0.157701	0.874692	#N/A	1	1	1	1	1	1	1	1	1	1	1	1	1	1	1	1	1	1	1	1	1	1	1	1	1	1	1	1	1	1	1	1	1	1	1	1	1	1	1	1	1	1	1
Macrococcus	1.1196	0.00366037	0.0127071	0.288057	0.773303	#N/A	1	1	1	1	1	1	1	1	1	1	1	1	1	1	1	1	1	1	1	1	1	1	1	1	1	1	1	1	1	1	1	1	1	1	1	1	1	1	1	1	1	1	1
Mageeibacillus	1.46122	0.00206855	0.0112926	0.183177	0.854659	#N/A	1	2	1	1	1	1	1	1	1	1	1	1	1	1	1	1	1	1	4	1	1	6	1	1	1	1	1	1	4	1	1	2	1	1	2	1	1	2	2	1	1	1	1
Shigella	1.52614	-0.00903252	0.0110302	-0.81889	0.412849	0.665446	1	2	2	1	1	1	1	1	3	1	1	1	1	4	1	2	1	1	3	1	1	1	1	1	1	2	1	1	1	1	1	1	1	1	1	1	1	1	1	1	4	2	1
Muricomes	1.38782	-0.0101415	0.0113886	-0.890502	0.373197	#N/A	1	1	6	1	1	1	1	1	1	1	2	2	1	1	1	1	1	3	1	1	1	1	1	1	1	1	1	1	1	2	1	1	1	1	1	1	1	1	1	1	1	1	1
Breznakia	1.42194	0.00775697	0.011926	0.650424	0.515419	#N/A	1	1	1	1	1	1	11	1	1	1	1	1	1	1	8	2	1	1	1	1	1	1	1	1	1	1	1	1	1	1	3	2	1	1	1	1	1	1	1	1	1	1	1
Millionella	1.58667	-0.00478358	0.013366	-0.357892	0.720424	0.895721	1	1	1	1	1	1	1	1	1	1	1	1	1	1	1	1	1	1	1	1	1	1	1	1	1	1	1	1	1	1	1	1	1	1	1	1	1	1	10	33	1	1	1
Anoxynatronum	1.92272	0.0118022	0.0106726	1.10584	0.268795	0.55671	1	1	1	1	1	2	3	1	1	1	4	1	1	1	1	1	2	1	5	1	1	4	1	2	1	1	1	4	1	1	2	2	1	2	2	1	1	1	6	2	1	3	1
Kiloniella	2.48604	0.0294967	0.0152491	1.93433	0.0530729	0.200919	1	1	1	1	1	1	1	2	1	1	1	1	1	1	1	1	1	1	2	1	1	1	1	1	1	1	1	1	2	1	1	1	1	1	1	1	3	1	1	1	1	1	1
Kroppenstedtia	2.18814	0.0141127	0.010609	1.33026	0.183432	0.439308	9	2	1	1	1	1	4	1	1	3	2	3	1	1	1	4	5	2	4	1	1	3	1	2	10	3	4	2	1	2	2	2	4	3	2	1	1	6	1	2	3	1	1
Staphylococcus	1.32161	0.00779309	0.0120181	0.648445	0.516697	#N/A	1	1	1	1	1	1	1	1	1	2	1	1	1	1	1	1	1	1	1	2	1	1	1	1	1	1	1	1	1	1	1	1	1	1	1	1	1	1	1	1	1	2	1
Howardella	1.57518	0.00516403	0.0135103	0.382228	0.702292	0.895721	1	1	1	1	1	1	1	1	1	1	1	1	1	1	1	1	1	1	1	1	1	1	1	1	1	1	1	1	1	1	1	1	1	1	1	1	1	1	1	1	1	1	1
Lawsonella	1.30369	-0.0102586	0.0116827	-0.878105	0.379887	#N/A	1	1	1	1	1	1	1	1	1	1	1	1	1	1	1	1	1	1	1	1	1	1	1	1	1	1	1	1	1	1	1	1	1	1	1	1	1	1	1	1	1	1	1
Oribacterium	2.21035	-0.00233951	0.0103959	-0.225042	0.821947	0.899611	7	2	6	1	2	1	5	1	2	2	1	1	3	3	1	2	1	1	1	2	1	1	2	4	1	1	6	2	7	1	3	1	1	2	2	1	2	7	6	3	1	4	1
Lachnoanaerobaculum	1.82451	0.0147603	0.0108475	1.36072	0.173603	0.43814	5	3	1	1	4	1	1	1	1	1	1	6	1	2	1	1	3	1	1	3	3	2	1	1	1	1	1	1	1	1	2	1	2	1	1	1	1	4	1	1	1	2	1
Hafnia	1.17006	0.00548319	0.0125399	0.437261	0.661922	#N/A	1	1	1	1	1	1	1	1	1	1	1	1	1	1	1	1	1	1	1	1	1	1	1	2	1	1	1	1	1	1	1	1	1	1	1	1	1	1	1	1	1	1	1
Leuconostoc	1.49017	0.0151047	0.0118106	1.27891	0.200929	#N/A	1	1	1	1	1	1	1	1	1	1	1	1	1	2	1	1	4	1	1	1	1	1	1	1	2	1	1	1	1	7	1	2	1	1	4	2	1	1	1	1	1	1	5
Finegoldia	1.44929	-0.0124353	0.01133	-1.09756	0.272399	#N/A	1	1	1	1	1	1	4	1	1	1	1	1	1	1	1	1	1	1	1	1	1	1	1	4	1	1	1	1	2	2	1	1	1	1	1	1	1	1	1	1	2	1	1
Anaerococcus	1.75723	-0.020641	0.0108453	-1.90322	0.0570123	0.20839	1	1	1	1	1	1	1	1	1	1	1	2	1	1	2	1	1	1	1	1	1	1	1	3	1	4	1	1	1	1	1	1	1	1	1	1	1	1	1	2	8	5	1
Peptostreptococcus	1.46229	-0.0145563	0.0112813	-1.2903	0.196947	#N/A	1	1	1	1	4	1	1	1	1	1	1	1	1	1	1	1	1	1	1	1	1	1	1	1	1	1	1	2	2	1	1	1	1	1	1	1	1	1	1	1	3	2	1
Halorhodospira	1.83993	0.0343582	0.011787	2.91493	0.00355764	0.0370265	4	1	1	1	1	1	2	1	5	2	3	1	1	1	5	1	9	1	5	1	5	2	1	1	1	1	1	1	5	1	5	1	1	2	7	1	3	6	2	1	1	1	1
Metaprevotella	1.3503	0.0176261	0.0121772	1.44746	0.147767	#N/A	1	1	1	1	1	1	1	1	2	2	1	1	1	1	1	1	1	1	1	1	1	1	1	1	1	1	1	1	1	1	1	1	1	1	1	1	1	1	1	1	4	3	1
Antarcticibacterium	1.30461	0.00620583	0.012138	0.511273	0.60916	#N/A	1	2	1	1	1	1	1	1	1	1	1	1	1	1	1	1	1	1	1	1	1	1	1	1	1	1	1	1	1	1	6	2	1	1	1	1	1	1	1	1	1	1	1
Falcatimonas	4.24094	0.0577605	0.0132264	4.36706	1.2593e-05	0.000333716	6	2	1	1	1	2	5	3	20	2	5	2	5	4	9	1	32	2	1	2	1	1	3	1	1	1	10	2	2	1	20	4	1	1	1	1	2	9	4	1	15	1	2
Angustibacter	1.76594	0.0286281	0.0135396	2.1144	0.034481	0.152291	1	1	1	1	1	1	9	12	1	1	1	1	1	1	20	1	11	1	1	1	1	1	4	1	1	1	5	1	1	1	1	1	1	1	1	1	1	1	1	1	1	1	1
Vampirovibrio	1.48678	-0.00146673	0.0116795	-0.125582	0.900063	#N/A	1	1	1	1	1	1	12	2	1	1	1	1	1	1	3	1	3	1	1	1	1	8	1	1	1	1	3	1	1	1	1	4	1	1	1	1	1	1	1	1	1	1	1
Corynebacterium	2.09268	0.0117251	0.0116731	1.00445	0.315161	0.586431	1	2	1	1	2	1	1	3	1	1	2	1	1	1	1	1	5	3	2	2	1	1	5	1	4	1	1	1	1	2	1	1	6	1	1	1	1	1	1	2	8	1	1
Casaltella	1.49676	2.72065e-05	0.0111959	0.00243005	0.998061	#N/A	1	1	1	1	1	1	1	1	1	3	3	2	1	1	3	1	1	5	2	1	1	1	1	1	1	1	1	1	1	1	1	1	1	1	1	1	1	1	1	1	5	1	1
Mobilitalea	1.73395	0.00322923	0.0107316	0.300909	0.763484	0.899611	2	1	1	1	1	1	1	1	4	2	1	1	1	2	1	1	1	1	2	3	1	2	1	3	1	1	1	1	5	4	1	3	7	2	1	1	1	1	1	1	1	1	1
Varibaculum	1.34171	-0.00337797	0.0116416	-0.290163	0.771691	#N/A	1	1	1	1	1	1	1	1	1	1	1	1	1	1	1	1	1	2	1	1	1	1	1	1	1	2	1	1	1	1	1	1	1	1	1	1	1	1	1	1	3	1	1
Acetivibrio	2.04752	-0.0053469	0.0114297	-0.467806	0.639923	0.858631	1	1	1	1	1	1	2	2	1	2	2	1	1	1	1	1	1	1	1	1	1	2	1	1	2	1	1	1	1	1	1	1	1	1	1	1	18	1	3	2	1	1	1
Moryella	1.32575	0.00447841	0.0120455	0.371792	0.710048	#N/A	1	1	1	1	1	1	1	1	2	1	1	1	1	1	1	1	1	1	4	1	1	1	1	1	1	1	1	1	1	1	1	1	1	1	1	1	1	1	1	1	1	1	1
Marinisporobacter	1.45288	0.0133164	0.0127407	1.04519	0.295937	#N/A	1	1	1	1	1	1	1	1	1	1	4	22	2	1	1	1	1	1	1	1	1	1	1	1	1	1	1	1	1	1	1	1	1	1	1	1	1	1	2	2	4	1	1
Acholeplasma	1.67026	-0.0123504	0.0115768	-1.06683	0.28605	0.55671	3	1	1	1	1	1	1	1	1	1	1	1	1	1	1	1	1	1	1	1	5	6	1	1	1	1	1	1	1	1	5	3	1	1	3	2	1	1	1	1	1	1	1
Anaerofustis	2.03737	-0.0146824	0.0120197	-1.22153	0.221884	0.495151	1	1	1	1	1	1	1	1	1	1	1	3	1	2	1	3	1	3	1	1	1	1	1	1	4	1	1	1	1	1	1	1	1	3	2	6	1	1	3	16	1	1	1
Gabonibacter	1.745	0.00438343	0.0127473	0.343872	0.730942	0.895721	1	1	1	1	1	1	1	1	1	1	1	1	1	1	1	1	1	1	1	1	1	1	1	1	1	1	1	1	1	1	1	1	1	1	1	1	16	13	1	2	1	1	1
Subdoligranulum	4.55079	-0.0193792	0.011135	-1.74038	0.0817925	0.258806	5	14	1	3	8	4	2	4	1	9	1	9	1	5	1	1	5	2	4	4	6	2	1	1	5	1	1	11	3	4	1	1	1	6	2	6	1	1	1	2	5	5	1
Lactonifactor	1.52306	-0.0110586	0.0108667	-1.01766	0.308842	#N/A	1	1	1	1	1	2	1	1	1	2	1	2	1	2	1	2	1	1	1	3	2	1	1	1	1	6	1	1	1	2	2	2	1	1	1	1	2	3	1	1	1	2	1
Anaerovorax	1.73308	0.0258213	0.0144245	1.7901	0.0734374	0.251108	1	1	1	1	1	1	1	1	1	1	1	1	1	1	1	1	1	1	1	1	1	1	1	1	1	1	5	7	1	1	1	1	1	1	1	1	1	1	44	1	1	1	1
Peptococcus	2.87928	0.00330831	0.011652	0.283928	0.776466	0.899611	2	6	1	1	1	1	3	1	1	1	1	3	9	1	1	1	1	1	6	1	1	1	1	3	1	1	5	1	7	3	3	9	1	1	1	1	1	2	8	1	8	1	1
Enorma	3.17555	-0.060812	0.0151146	-4.0234	5.73631e-05	0.0012161	1	2	1	1	1	1	1	1	1	1	1	1	1	1	1	1	1	1	1	1	1	1	1	1	1	1	2	10	1	1	1	1	1	1	2	30	1	1	1	1	1	1	1
Desulfosporosinus	3.04892	-0.0172971	0.0120559	-1.43474	0.15136	0.397907	1	4	1	1	1	1	1	9	1	1	1	1	2	1	6	6	1	2	2	1	1	6	1	1	1	1	3	4	1	1	4	1	1	1	2	1	3	2	15	14	1	29	1
Hydrogenoanaerobacterium	6.89881	0.0186598	0.0174562	1.06895	0.285092	0.55671	1	1	4	5	77	2	1	1	1	1	1	1	1	1	2	1	1	1	1	3	2	4	1	1	88	38	1	1	23	1	1	4	1	1	17	5	1	2	3	1	2	1	1
Anaerofilum	3.05715	-0.00198155	0.0107259	-0.184744	0.85343	0.920049	3	1	2	1	1	2	4	4	1	2	3	5	4	1	1	1	1	1	5	4	2	3	1	11	2	2	7	2	3	1	7	7	4	3	2	1	1	3	15	3	1	1	4
Nubsella	1.81891	0.0272364	0.0147407	1.8477	0.0646455	0.232107	1	1	1	1	1	1	1	1	1	1	1	2	1	1	1	1	1	1	1	1	1	1	1	1	1	1	1	1	1	1	1	1	1	1	1	1	1	1	1	1	1	1	1
Pelotomaculum	1.61341	-0.00263255	0.0117908	-0.223271	0.823324	0.899611	1	1	1	1	1	1	1	1	1	1	1	1	1	1	1	1	1	1	1	1	1	1	1	1	1	1	1	1	1	1	4	1	1	1	2	1	2	2	1	4	1	2	1
Duodenibacillus	1.97587	-0.0179984	0.0135755	-1.32581	0.184904	0.439308	1	1	1	1	1	1	1	1	1	1	1	1	1	1	1	1	1	1	1	1	1	1	1	1	1	1	30	1	1	1	5	18	1	1	1	1	1	1	1	1	1	1	1
Campylobacter	1.78513	0.00785489	0.0113805	0.690207	0.490064	0.716507	1	1	1	1	1	1	1	1	7	3	3	2	1	1	1	1	1	1	1	1	1	1	1	1	1	2	1	1	1	1	1	2	1	2	1	1	5	1	1	1	2	11	1
Butyrivibrio	9.11882	0.130836	0.0230261	5.68207	1.33073e-08	2.82115e-06	1	1	1	1	1	1	642	16	1	1	1	1	1	1	1	1	1	1	1	1	1	1	1	1	1	1	1	1	1	1	1	1	1	2	2	1	1	1	1	1	1	1	1
Massiliomicrobiota	3.29025	-0.0606906	0.0129645	-4.68128	2.85088e-06	0.000151096	1	3	1	4	1	1	1	1	1	1	1	2	1	1	1	2	1	2	1	1	1	1	1	1	4	1	1	1	1	1	2	1	1	1	1	17	1	1	4	1	5	4	5
Thermotalea	3.70788	-0.00475498	0.0137985	-0.344601	0.730395	0.895721	2	6	1	1	1	1	6	6	4	2	2	2	1	2	1	15	1	2	1	1	1	1	1	1	1	1	2	1	3	1	1	1	1	1	2	2	4	4	9	64	28	2	1
Allisonella	1.65778	0.00721725	0.0132889	0.543103	0.587059	0.808159	1	1	1	1	1	1	1	1	1	1	1	1	1	1	1	1	1	1	1	1	1	1	1	1	7	1	1	1	1	1	1	1	1	1	1	1	1	1	28	1	2	12	1
Cellulosilyticum	2.11671	0.0166754	0.0114491	1.45648	0.145259	0.394806	1	1	1	1	1	3	1	2	1	3	1	2	1	3	1	1	2	1	1	1	3	1	1	1	1	2	2	1	1	1	1	1	1	2	1	1	5	2	3	3	1	1	1
Abiotrophia	2.00307	-0.00538698	0.0108082	-0.498416	0.618191	0.840105	1	1	2	2	6	4	4	3	1	1	1	1	1	1	1	1	1	1	1	1	2	1	2	1	1	1	1	1	1	4	3	1	1	1	1	1	1	2	1	1	1	1	12
Lachnotalea	3.36319	0.01109	0.0114522	0.968371	0.332859	0.603129	1	4	1	1	1	1	1	1	4	3	1	3	2	4	15	7	2	1	3	2	2	12	1	2	1	1	1	4	2	1	1	1	1	8	5	5	9	6	1	3	4	6	1
Erysipelothrix	1.98294	0.010529	0.0138626	0.759526	0.447538	0.69254	1	1	1	1	1	1	1	1	1	1	1	1	1	1	1	1	1	1	2	1	6	1	1	1	1	1	1	1	1	1	1	9	1	1	1	1	1	4	1	1	1	1	1
Natranaerovirga	3.70411	0.00738344	0.0130268	0.56679	0.570857	0.796195	1	4	1	1	1	1	2	13	1	4	3	1	1	1	5	4	1	2	1	6	2	7	1	5	1	1	1	1	1	1	11	6	1	1	1	1	5	22	21	4	2	3	1
Defluviitalea	2.96554	0.00318421	0.0122985	0.258911	0.795704	0.899611	2	2	1	1	1	1	1	1	1	2	1	1	3	2	1	9	1	1	1	1	1	1	1	1	1	1	2	3	1	1	1	1	1	1	1	2	4	3	1	3	8	13	1
Papillibacter	3.24139	0.0169362	0.0127159	1.33189	0.182897	0.439308	2	3	1	1	1	2	4	2	2	11	1	3	1	2	1	1	2	1	1	4	1	3	1	1	1	3	3	5	2	1	2	4	5	1	1	1	2	2	4	2	10	7	1
Coenonia	1.70559	-0.00820929	0.0126541	-0.648747	0.516502	0.749989	1	1	1	1	1	1	1	1	1	1	1	1	1	1	1	1	1	1	6	1	1	1	1	1	1	1	2	3	1	1	1	1	1	1	1	1	1	1	1	1	1	1	1
Salmonella	1.62442	0.0392428	0.0145103	2.70448	0.00684123	0.0537163	1	1	1	1	1	1	1	1	1	1	3	1	1	1	1	1	1	1	1	1	1	1	1	1	1	1	1	1	1	1	1	1	1	1	1	1	1	1	1	1	2	1	1
Victivallis	2.47527	0.00499623	0.0136637	0.365656	0.714622	0.895721	1	1	1	1	1	2	1	1	1	1	1	1	1	1	1	3	1	1	1	1	1	1	1	1	1	1	1	1	1	1	1	4	1	1	1	1	3	1	1	1	4	8	1
Anaeroplasma	1.90823	0.00609572	0.0137316	0.443918	0.657102	0.865252	12	1	1	1	1	1	1	1	25	1	1	1	1	1	1	1	1	1	1	1	1	21	1	1	1	1	1	1	1	1	5	6	1	1	1	1	1	1	1	1	1	1	1
Rothia	2.46334	0.0162315	0.0112817	1.43874	0.150225	0.397907	1	1	1	1	8	2	9	2	2	3	3	1	1	2	6	1	6	1	1	1	2	1	3	2	8	1	1	1	2	1	1	3	2	4	3	8	1	1	2	1	4	1	2
Oxalobacter	2.54319	-0.00302489	0.0130076	-0.232548	0.816112	0.899611	12	8	1	1	1	1	2	1	1	1	1	1	1	1	1	3	1	1	1	1	1	4	1	1	1	1	1	5	1	1	1	1	1	1	1	1	1	1	1	1	6	14	1
Alkalibaculum	9.60103	0.0462685	0.0153495	3.01433	0.00257544	0.0321173	38	4	1	1	1	1	26	2	38	5	17	3	1	1	11	12	39	2	83	1	45	11	2	4	1	1	2	3	25	1	35	11	5	2	24	2	27	16	38	1	3	1	1
Citrobacter	2.31753	0.00488714	0.0146515	0.333559	0.738712	0.896351	1	1	4	1	1	1	1	1	1	1	1	1	2	1	3	1	1	1	1	1	1	1	1	4	1	1	1	1	1	1	1	1	1	1	1	1	1	1	1	1	1	1	1
Catabacter	2.92975	-0.00204027	0.0111609	-0.182805	0.854951	0.920049	2	2	1	1	1	1	11	2	1	1	1	1	4	1	7	9	1	1	3	2	3	7	1	1	1	2	1	1	1	4	1	2	2	3	3	1	1	4	10	15	5	7	1
Caecibacterium	2.87704	0.0249961	0.0112775	2.21645	0.0266606	0.128456	4	4	1	1	1	1	1	1	3	7	6	5	1	1	8	6	8	1	3	1	4	7	2	2	1	1	1	1	5	3	7	1	1	7	2	1	2	6	7	1	1	1	1
Fournierella	3.36093	-0.0219594	0.0110522	-1.98688	0.0469351	0.180914	3	4	1	1	1	4	2	1	1	1	3	2	4	9	1	2	1	1	3	7	2	1	1	1	1	1	1	7	1	1	4	6	1	1	3	4	7	3	8	12	3	5	1
Paeniclostridium	2.33494	-0.00277242	0.011617	-0.238652	0.811375	0.899611	1	1	1	3	3	3	1	1	2	12	1	7	1	2	1	1	1	1	1	3	5	1	1	11	2	1	1	1	1	7	2	1	5	1	1	1	1	1	1	1	2	2	1
Desulfohalotomaculum	5.9589	-0.0114083	0.0147947	-0.771105	0.440645	0.691023	1	5	1	1	1	1	1	9	1	1	1	1	1	1	26	21	1	1	3	1	2	9	1	2	1	1	2	1	1	1	7	4	1	2	4	4	1	1	10	18	17	30	1
Ruminiclostridium	30.3591	0.00403553	0.0132837	0.303796	0.761283	0.899611	46	29	5	15	79	10	39	39	5	17	7	4	5	1	57	36	12	4	3	5	189	64	2	4	96	47	19	31	65	2	10	21	3	6	53	1	44	34	32	3	20	28	2
Phocea	3.21489	0.00998224	0.0102699	0.971985	0.331058	0.603129	2	5	1	1	1	2	1	3	8	8	1	2	4	9	5	3	1	1	5	7	2	6	1	1	3	1	3	3	3	10	3	4	1	1	1	1	6	5	2	5	4	2	1
Acutalibacter	6.58495	0.0030199	0.0130109	0.232106	0.816456	0.899611	11	8	1	1	8	4	3	9	2	11	2	1	5	3	1	25	6	8	14	1	3	2	8	6	5	4	1	2	13	10	1	2	1	6	11	9	1	4	2	6	5	2	5
Dielma	2.43	-0.00172519	0.0116209	-0.148456	0.881983	0.944345	1	1	1	1	1	1	2	1	3	7	5	2	2	1	1	2	7	1	1	7	1	1	2	1	3	3	1	1	3	5	1	3	7	1	1	1	1	1	1	1	1	1	1
Aestuariispira	2.31875	-0.000619628	0.0144283	-0.0429455	0.965745	0.984317	1	3	1	1	1	1	3	1	1	1	1	1	1	1	4	1	1	1	1	1	4	10	1	1	1	1	1	1	1	1	1	1	1	1	1	1	1	1	1	1	1	1	1
Parvimonas	3.1696	-0.045049	0.0141534	-3.18291	0.00145804	0.0220789	3	5	1	1	1	1	2	1	1	1	1	1	1	1	1	1	1	2	6	2	1	1	1	1	1	1	1	1	1	2	1	2	1	1	1	1	1	1	1	3	17	4	5
Caecibacter	3.06809	0.0833751	0.0188982	4.4118	1.02513e-05	0.000310467	1	1	1	1	1	1	1	1	1	1	1	1	1	1	1	1	1	1	1	1	1	1	1	1	1	1	1	1	1	1	1	1	1	1	1	1	1	1	1	1	1	1	1
Sporanaerobacter	2.94339	0.0273956	0.0113094	2.42237	0.0154195	0.0933979	7	2	1	1	1	1	5	1	7	4	5	1	1	1	4	4	11	2	10	3	12	6	2	4	1	1	1	1	10	1	8	4	4	2	5	1	4	5	6	3	1	1	1
Solobacterium	2.59055	-0.0120848	0.0115811	-1.0435	0.296717	0.571855	1	1	1	2	1	3	1	1	1	1	1	4	5	3	1	1	3	3	4	3	1	2	1	2	2	3	4	1	1	3	1	1	1	1	3	3	1	1	1	2	3	5	1
Intestinibacillus	2.85658	0.00469376	0.0141391	0.33197	0.739912	0.896351	32	30	1	1	21	2	6	1	1	7	1	1	1	1	1	1	1	1	1	1	7	1	4	1	1	1	1	5	5	8	2	4	1	1	1	1	2	1	1	1	1	1	1
Catenibacterium	4.08939	-0.0056043	0.0190283	-0.294524	0.768358	0.899611	1	1	1	2	1	1	1	1	1	1	1	1	1	1	1	1	1	1	1	1	1	1	1	1	1	1	1	1	1	1	1	1	1	1	1	1	1	1	1	1	1	1	1
Caldicoprobacter	4.10726	0.000414526	0.0173927	0.0238333	0.980986	0.984785	2	1	1	1	1	1	6	8	2	1	1	1	1	1	1	1	1	1	1	1	1	1	1	1	1	1	1	1	1	1	1	4	1	1	1	1	1	2	18	142	3	1	1
Fusobacterium	2.40503	0.0285487	0.0134492	2.12271	0.0337779	0.152291	1	1	1	1	1	1	1	1	2	5	1	2	1	1	1	1	1	1	10	2	2	1	1	1	1	5	1	1	4	1	1	1	1	1	1	1	1	1	1	3	15	2	1
Olsenella	3.03966	0.00842269	0.0152748	0.551409	0.581353	0.805535	1	1	1	1	1	1	1	1	1	1	1	1	1	1	1	1	17	15	2	3	1	1	1	1	1	1	1	6	1	1	3	1	1	1	1	1	1	1	1	1	1	1	1
Alloprevotella	2.04854	0.0449902	0.0159414	2.82223	0.00476909	0.0435979	1	1	1	1	1	1	1	1	1	1	1	1	1	1	1	1	1	1	1	1	1	1	1	1	1	1	1	1	1	1	1	1	1	1	1	1	1	1	1	1	1	1	1
Saccharofermentans	3.4814	0.0447808	0.0150951	2.96659	0.00301126	0.035466	9	3	1	1	1	1	2	1	1	4	1	6	1	1	4	1	1	1	44	1	1	4	1	1	1	1	1	1	1	1	1	1	1	1	1	1	16	2	1	17	8	6	1
Enterobacter	2.65694	0.00113788	0.0136739	0.0832157	0.93368	0.97943	2	1	4	1	4	1	2	1	1	1	10	1	1	1	1	1	2	1	3	1	2	1	4	7	1	21	2	1	2	1	1	1	1	1	1	1	1	1	1	1	1	1	1
Caproiciproducens	3.83503	-0.0252466	0.0139595	-1.80856	0.0705199	0.245085	1	2	1	1	4	2	1	1	2	1	1	1	1	2	5	2	1	2	3	3	23	77	3	1	4	2	4	1	6	1	1	1	4	1	3	1	8	9	1	1	3	2	1
Paludicola	7.78477	0.00322039	0.0131599	0.244713	0.806678	0.899611	10	15	1	12	1	2	9	51	2	2	2	4	2	10	4	14	2	1	1	1	4	7	4	1	14	6	3	2	3	3	9	10	6	5	3	1	9	2	12	42	8	1	1
Granulicatella	3.97494	-0.000651746	0.0119021	-0.054759	0.95633	0.97943	3	3	2	2	6	7	4	4	1	4	2	5	6	3	1	1	3	1	2	3	2	1	11	5	12	1	3	5	3	4	3	2	8	1	2	2	1	1	1	1	2	1	5
Butyricicoccus	7.32447	0.00590332	0.0136305	0.433096	0.664945	0.870175	4	5	12	7	11	8	4	1	1	5	4	2	33	59	13	3	6	5	7	9	40	9	16	1	2	5	1	15	32	18	2	4	6	7	1	1	10	1	18	1	4	11	3
Coprobacillus	3.74615	-0.0313867	0.0150434	-2.0864	0.036942	0.153563	1	1	1	16	1	1	3	1	19	1	1	1	1	1	1	1	10	7	17	9	1	1	4	5	1	2	1	1	1	1	1	1	1	1	1	2	1	24	1	1	1	1	1
Colidextribacter	6.48562	0.0399528	0.0161219	2.47817	0.0132058	0.0848374	2	1	2	1	1	1	4	6	1	2	1	1	1	1	1	2	2	1	40	3	1	2	1	1	1	1	3	11	1	1	1	1	1	1	3	9	2	15	86	15	22	17	1
Longibaculum	9.81088	-0.0300977	0.0133138	-2.26064	0.0237818	0.120243	2	4	1	25	11	2	5	33	2	2	2	3	25	13	2	3	2	2	5	11	7	2	11	2	1	8	4	2	5	11	3	6	11	17	7	18	1	8	4	1	4	1	22
Desulfonispora	2.97343	-0.0187047	0.0127669	-1.46509	0.142896	0.393427	1	6	1	1	1	1	1	2	1	1	1	1	1	1	2	11	1	1	4	1	1	11	1	1	1	1	1	1	1	1	2	2	1	1	2	1	1	1	1	33	1	4	1
Novispirillum	2.54713	0.0443127	0.0167434	2.64658	0.00813096	0.0594401	1	1	1	1	1	1	1	1	1	1	1	1	1	1	1	1	1	1	6	2	1	9	1	1	4	1	1	1	1	1	1	1	1	1	1	1	1	1	1	1	1	1	1
Harryflintia	5.82677	-0.0131427	0.010636	-1.23568	0.216577	0.488451	2	7	1	2	1	2	3	2	1	8	1	9	10	4	7	12	1	2	8	5	3	5	1	12	14	6	4	2	1	1	6	8	6	1	6	1	2	13	17	5	4	6	1
Longicatena	4.07801	-0.0219034	0.0130087	-1.68375	0.0922307	0.283376	4	2	1	2	1	1	3	17	7	7	1	1	5	32	1	4	1	1	1	1	2	1	1	1	1	1	3	1	1	2	1	1	3	4	3	3	1	1	1	1	4	1	4
Desulfitobacterium	3.87897	-0.0642762	0.0166617	-3.85771	0.000114452	0.00220581	1	3	1	1	1	1	1	1	1	1	1	1	1	1	32	103	1	1	1	1	2	1	1	1	1	1	1	1	1	1	1	3	1	1	1	1	1	1	7	1	1	2	1
Cloacibacillus	3.9505	0.027539	0.0187606	1.46792	0.142126	0.393427	1	1	1	1	1	1	1	1	1	1	1	1	1	1	1	1	1	1	1	1	1	1	1	1	1	1	1	1	1	1	1	1	1	1	1	1	1	1	1	1	1	1	1
Coprobacter	8.2049	0.018339	0.0150952	1.21489	0.224408	0.495568	30	4	1	1	1	1	9	2	4	6	1	4	3	14	2	2	1	1	6	6	3	14	1	1	1	4	21	1	1	1	2	26	4	3	2	1	51	5	1	1	43	11	1
Fonticella	4.43914	0.00389276	0.0152304	0.255592	0.798266	0.899611	1	3	1	2	1	1	1	6	1	23	5	5	1	2	1	2	1	1	5	2	1	1	1	1	1	1	1	1	1	1	1	2	1	1	12	1	1	1	2	5	6	2	1
Atopobium	5.81247	-0.0346828	0.0165602	-2.09434	0.0362296	0.153563	2	1	1	1	1	1	9	41	1	1	1	1	1	2	5	1	1	1	9	1	1	2	1	1	1	3	1	3	1	1	1	1	1	1	8	104	1	2	1	3	2	1	2
Irregularibacter	8.82182	0.0429094	0.014893	2.88117	0.003962	0.0381792	18	3	1	1	1	1	24	1	41	12	27	4	1	1	13	8	45	9	35	3	23	13	1	12	1	1	1	7	19	2	15	16	1	3	15	1	8	16	66	19	1	2	1
Peptoniphilus	5.29135	-0.0236404	0.0124034	-1.90597	0.0566547	0.20839	1	2	1	1	1	3	1	1	1	10	12	5	1	11	1	3	1	1	1	9	3	1	1	22	8	9	3	1	1	2	1	1	3	2	1	2	3	1	2	3	12	8	2
Holdemania	6.8203	0.0124896	0.0117117	1.06642	0.286233	0.55671	3	6	1	1	1	1	5	1	4	10	16	17	6	4	13	2	16	11	2	12	33	26	4	1	1	6	3	7	5	16	7	10	9	13	1	1	8	5	3	1	9	4	4
Aerosakkonema	2.76302	-0.0349203	0.0134455	-2.59717	0.00939963	0.0664241	1	1	2	1	1	2	1	1	11	3	1	1	1	9	5	7	3	1	1	1	27	23	1	3	2	1	1	1	11	1	1	1	1	1	1	1	2	1	1	1	1	1	1
Spiroplasma	6.43701	-0.042149	0.0180989	-2.32881	0.019869	0.108006	1	1	1	1	1	1	9	1	1	1	2	3	1	1	5	9	1	1	15	1	58	2	1	1	1	1	1	1	1	1	1	1	1	1	1	1	3	19	2	11	1	1	1
Butyricimonas	14.445	0.0135495	0.0155586	0.870871	0.383825	0.653501	1	1	1	1	1	1	15	1	34	34	3	10	1	1	1	1	1	1	20	14	2	5	1	1	7	5	20	70	18	12	5	11	5	6	5	1	2	7	1	1	1	1	1
Faecalimonas	10.7767	0.0168352	0.0156849	1.07334	0.283119	0.55671	2	2	4	2	6	4	4	1	1	2	2	2	1	2	10	8	2	3	4	4	2	6	9	9	8	7	5	3	40	126	3	5	20	13	2	3	1	1	1	1	3	2	3
Leclercia	3.74069	0.0862111	0.0191904	4.49241	7.04226e-06	0.000248826	1	1	1	1	1	1	1	1	1	1	4	1	1	1	1	1	1	1	1	1	1	1	1	1	1	1	1	1	1	1	1	1	1	1	1	1	1	1	1	1	1	1	1
Fenollaria	4.51775	-0.0157918	0.0143059	-1.10387	0.26965	0.55671	1	1	1	1	1	1	1	1	1	2	1	4	3	1	1	2	2	3	10	4	1	1	1	7	9	6	1	1	1	1	1	1	6	1	1	1	2	3	8	1	30	34	1
Hespellia	7.18752	0.00700241	0.0100299	0.698155	0.48508	0.716507	9	14	1	6	7	3	22	16	1	1	11	3	3	2	8	11	11	3	14	9	9	4	4	3	4	7	5	4	1	2	17	5	21	9	5	3	9	6	22	5	6	10	1
Slackia	6.27442	-0.0138667	0.0180878	-0.766636	0.443298	0.691023	1	1	1	1	1	1	1	1	22	43	1	1	1	1	1	1	19	33	28	27	1	1	1	1	1	1	1	1	1	1	1	1	1	1	1	1	1	1	1	1	1	1	1
Ethanoligenens	6.5467	0.0420401	0.0149545	2.81121	0.00493561	0.0435979	16	5	1	1	1	2	31	18	2	10	1	6	1	4	1	2	2	2	1	1	1	13	3	2	4	4	8	4	3	2	40	2	1	6	6	1	21	14	6	4	2	6	6
Monoglobus	21.9869	0.0169029	0.0118004	1.4324	0.15203	0.397907	15	13	11	7	6	4	43	13	32	33	10	5	8	5	23	5	16	13	5	15	13	22	38	11	4	2	12	24	24	2	17	15	43	20	6	6	47	31	73	9	58	67	2
Faecalibacterium	1472.37	0.0380157	0.0113877	3.33831	0.00084289	0.014891	2601	982	4074	1793	5089	1218	2656	64	4543	1216	3051	686	2673	1428	466	174	1826	501	605	1415	966	382	4552	1128	1432	609	3594	886	2860	783	2492	751	3016	1165	1889	64	1542	984	2851	81	688	1239	4197
Bifidobacterium	1761.01	-0.0343128	0.0111508	-3.07715	0.00208987	0.0276908	1827	2806	348	3507	3962	2027	566	2564	150	346	454	993	96	233	2021	2442	2599	1495	1763	2385	568	1048	1150	1051	1211	1881	135	1557	220	644	372	1059	1125	2111	1469	5837	465	223	495	1098	752	927	3666
Faecalicoccus	9.18222	0.0169854	0.0167988	1.01111	0.311964	0.586431	3	3	1	6	1	1	1	1	1	1	1	4	3	1	1	1	1	1	8	3	2	8	1	6	1	1	15	28	1	5	41	22	1	1	9	3	1	1	19	4	7	30	1
Merdimonas	15.5733	0.00196407	0.0167418	0.117315	0.90661	0.961007	1	11	3	1	10	2	1	2	1	2	3	3	4	6	3	3	3	1	12	4	15	18	10	9	5	4	6	5	30	172	19	12	5	5	6	2	2	6	1	3	3	2	2
Terrisporobacter	6.32556	0.00924633	0.0131867	0.701187	0.483186	0.716507	1	1	5	1	1	1	1	1	2	3	7	8	9	5	5	7	5	6	5	1	7	1	10	7	6	1	3	1	2	1	2	1	5	3	1	9	1	2	1	1	4	5	1
Gemella	7.75719	0.0293824	0.01259	2.33379	0.0196068	0.108006	4	2	16	4	3	2	1	3	3	11	8	11	12	3	8	2	16	4	6	5	3	1	4	2	20	6	8	7	10	20	16	4	14	2	10	9	1	1	1	1	25	1	28
Pseudoflavonifractor	26.3529	0.0159723	0.0154431	1.03427	0.301011	0.574904	11	26	1	8	3	9	42	3	15	28	4	4	28	18	90	64	8	21	11	15	11	15	4	23	1	1	15	4	8	7	6	18	5	4	6	3	23	21	474	118	12	19	2
Tidjanibacter	5.6609	-0.0162345	0.018664	-0.86983	0.384393	0.653501	1	1	1	1	1	5	5	1	10	36	1	1	1	1	1	7	1	1	102	1	57	89	1	1	1	1	1	1	1	2	1	1	1	1	1	1	1	1	1	1	1	1	1
Frisingicoccus	7.39896	0.0495817	0.0191884	2.58395	0.00976772	0.0667986	1	1	1	1	3	1	1	1	1	1	3	1	1	1	107	49	1	1	1	1	3	1	2	1	1	1	1	1	61	22	1	1	107	94	3	1	4	4	1	1	1	1	1
Lutispora	14.1996	-0.0108295	0.0125475	-0.863083	0.388092	0.653501	24	8	1	1	1	17	18	12	2	4	3	10	10	11	14	35	1	2	12	8	3	12	1	22	6	4	1	4	2	5	3	13	19	10	7	21	17	17	17	81	72	47	1
Faecalitalea	7.24238	-0.0408968	0.0204632	-1.99855	0.0456566	0.180914	1	1	1	1	1	1	1	1	1	1	9	14	1	1	1	1	1	1	1	1	1	1	1	1	1	1	1	88	1	1	1	1	1	1	1	1	1	1	75	258	1	1	1
Erysipelatoclostridium	142.207	-0.0363397	0.0124032	-2.92987	0.00339102	0.0370265	49	77	12	158	55	73	94	556	56	83	24	52	96	185	43	103	15	31	54	311	99	63	93	130	46	171	15	33	46	161	16	17	185	322	94	214	7	8	27	24	147	19	266
Herbinix	9.10798	0.0246836	0.0180743	1.36567	0.172041	0.43814	44	6	1	1	1	1	230	83	2	3	1	4	1	1	4	1	4	3	9	8	15	31	1	1	1	1	1	1	5	1	1	1	1	1	1	1	1	2	21	7	1	14	1
Murimonas	15.5361	-0.0058757	0.0144721	-0.406	0.684742	0.87979	4	13	4	6	23	18	41	223	1	1	6	11	2	2	25	16	3	6	2	4	25	10	13	11	1	2	2	20	1	1	33	11	15	31	37	50	1	4	52	34	5	15	2
Rhabdanaerobium	11.2515	-0.0256792	0.0193742	-1.32543	0.185028	0.439308	11	20	1	1	1	1	5	16	1	3	1	1	2	1	15	13	1	1	3	1	1	59	1	1	1	2	2	1	1	2	4	2	7	1	1	1	1	20	78	364	4	12	1
Succiniclasticum	8.35488	-0.0386706	0.0219142	-1.76463	0.0776253	0.257134	1	1	359	41	1	1	1	1	1	1	1	1	1	142	1	1	1	1	1	1	1	1	1	1	1	1	1	1	1	1	1	1	1	1	1	1	1	1	1	1	1	1	1
Parasporobacterium	8.10908	0.00577696	0.0161265	0.358227	0.720174	0.895721	5	12	1	1	1	1	14	23	35	16	1	2	61	57	2	1	1	1	29	38	1	4	1	2	1	1	1	1	35	2	2	4	1	3	21	11	3	1	2	1	1	7	1
Anaerotruncus	13.7723	0.0082994	0.0116376	0.713152	0.475751	0.715314	16	18	1	1	1	2	13	3	4	6	3	6	20	24	14	8	3	3	15	19	5	14	1	12	5	10	6	4	3	17	6	14	2	2	8	2	8	36	25	5	28	17	5
Gordonibacter	13.6832	-0.0421888	0.0155576	-2.71178	0.00669234	0.0537163	1	2	4	38	1	1	2	16	1	14	7	13	2	5	11	49	5	5	1	5	3	30	27	8	7	5	1	3	3	13	6	7	2	7	1	8	22	2	1	1	12	6	19
Collinsella	696.266	-0.0389977	0.0141051	-2.7648	0.00569575	0.0483	92	355	4	2	765	612	55	1708	70	278	143	1716	280	189	287	816	544	1448	172	496	229	414	637	658	900	2088	53	897	152	1574	52	204	398	576	167	2160	46	39	969	1639	280	488	546
Anaeromassilibacillus	25.2907	-0.00501173	0.0111004	-0.451491	0.651636	0.863843	17	21	1	10	8	16	20	14	17	25	7	4	7	6	47	21	12	13	27	15	85	71	19	31	41	30	16	16	14	8	1	6	12	12	15	6	21	13	31	152	5	9	15
Mediterranea	1.67005	-0.0286134	0.0130178	-2.19802	0.0279479	0.131666	1	1	1	1	1	1	1	1	1	1	1	1	1	1	1	1	1	1	1	1	1	1	1	1	1	1	1	1	1	1	1	1	1	1	1	1	1	1	1	1	9	37	1
Fucophilus	9.66313	0.00686639	0.0224477	0.305883	0.759693	0.899611	1	1	1	1	1	1	1	1	1	1	1	1	4	1	1	1	1	1	1	1	1	1	1	1	1	1	1	1	1	1	3	3	1	1	1	1	3	8	2	1	1	1	1
Emergencia	11.215	0.00518257	0.0159394	0.325143	0.745073	0.897474	2	2	1	1	4	1	1	6	2	4	5	2	55	13	12	11	1	4	1	4	9	1	6	6	31	66	1	1	1	78	3	4	10	12	1	1	3	9	10	5	1	9	1
Pyramidobacter	5.48639	-0.0220112	0.0195721	-1.12462	0.26075	0.55671	1	1	1	1	1	1	1	1	1	1	1	1	1	1	27	154	1	1	1	1	1	1	1	1	1	1	1	1	1	1	1	1	1	1	1	1	1	1	1	1	1	1	1
Senegalimassilia	10.6805	0.0143163	0.0207131	0.691171	0.489458	0.716507	5	14	1	1	1	1	1	1	1	1	1	1	1	1	1	1	1	1	29	68	1	1	1	1	1	1	1	1	1	1	1	1	27	83	1	1	1	1	47	99	1	1	1
Faecalicatena	21.5696	0.0313895	0.0128953	2.43418	0.0149257	0.0930663	17	13	1	2	36	7	43	43	9	21	9	13	9	4	18	13	19	11	43	27	47	21	15	12	24	9	3	6	32	406	13	6	8	7	36	29	8	3	23	23	29	21	3
Enterococcus	17.6071	0.00297159	0.0465026	0.0639015	0.949049	0.97943	1	1	1	1	33	1	1	1	1	2	1	3	3	1	6	1	1	1	1	1	3	1	1	2	1	2	3	41	1	1	1	1	1	1	3	1061	1	1	2	1	1	1	1
Aminipila	17.0284	-0.00245747	0.0100082	-0.245545	0.806035	0.899611	8	15	2	33	1	4	27	9	14	21	13	12	18	10	38	21	12	14	18	26	13	21	21	23	10	14	3	10	11	30	15	17	8	20	23	8	68	32	9	22	14	24	1
Rhodospirillum	12.247	0.0503539	0.0222806	2.25999	0.0238218	0.120243	1	1	1	1	1	1	1	1	1	1	3	1	3	1	2	1	1	1	1	1	1	1	1	1	1	1	1	1	95	1	1	16	1	1	1	1	27	1	1	1	1	1	1
Parasutterella	44.5815	0.000554691	0.0201754	0.0274935	0.978066	0.984785	117	60	1	1	1	42	1	1	1	4	1	1	1	1	1	12	13	56	3	1	2	7	89	1	27	48	6	11	323	217	7	24	11	2	2	1	121	105	4	1	3	4	49
Lachnobacterium	12.2393	-0.0215337	0.0178741	-1.20475	0.228301	0.498967	63	17	4	2	1	1	20	91	1	4	1	1	1	1	15	157	5	5	16	1	11	3	14	1	1	1	5	2	1	1	1	1	5	2	9	1	11	1	123	12	1	1	1
Turicibacter	12.936	-0.0117449	0.0161916	-0.725369	0.468225	0.709027	5	1	9	1	1	1	1	1	7	4	1	7	16	48	9	7	4	4	7	1	1	1	127	54	7	2	3	5	2	1	24	4	1	11	21	33	2	22	1	2	4	6	24
Adlercreutzia	22.0323	-0.0423782	0.014586	-2.90541	0.00366772	0.0370265	6	10	2	51	5	11	2	30	5	25	2	121	3	15	12	32	4	8	5	11	4	8	17	38	2	7	1	15	15	45	3	5	5	26	6	212	2	7	4	2	12	18	2
Methanobrevibacter	18.8085	-0.0486177	0.0214238	-2.26933	0.0232484	0.120243	6	42	1	2	1	1	42	295	1	1	1	1	1	1	1	1	1	1	1	1	1	1	1	1	1	1	20	69	1	1	30	17	1	1	26	139	2	1	16	156	1	1	1
Acidaminococcus	4.18756	0.0163498	0.0182647	0.89516	0.370702	0.649494	1	1	1	3	1	1	1	2	1	1	1	1	1	1	1	1	1	1	1	1	1	1	1	1	1	1	41	179	1	1	1	1	1	1	2	2	1	2	1	1	1	1	1
Negativibacillus	18.1686	0.00824172	0.0173518	0.474978	0.634802	0.857185	62	80	1	4	1	1	1	1	1	3	1	1	1	1	4	2	1	1	6	11	9	17	1	18	1	1	23	63	15	88	14	21	1	1	1	1	8	12	21	1	36	18	1
Megamonas	6.95181	-0.0608195	0.019495	-3.11974	0.00181011	0.0255828	1	1	1	2	1	1	1	1	3	1	1	1	1	1	7	2	2	1	1	1	1	1	1	1	1	1	48	58	1	1	1	1	1	1	1	1	1	1	1	1	1	1	1
Flavonifractor	29.0873	-0.0146598	0.0137419	-1.0668	0.286063	0.55671	15	8	22	5	27	16	12	1	19	29	12	15	59	38	8	25	11	34	58	96	2	19	48	59	80	30	16	5	17	89	6	15	21	13	8	1	10	3	3	4	100	30	40
Sutterella	13.7238	-0.0304459	0.0204908	-1.48583	0.137324	0.388168	1	2	1	1	1	1	2	1	24	6	8	27	43	223	1	1	1	1	13	44	1	5	1	1	1	1	1	1	1	1	1	1	3	4	1	1	1	1	1	1	10	25	1
Eisenbergiella	16.2995	0.0236568	0.0179082	1.32101	0.186499	0.439308	1	6	1	1	1	1	3	1	1	3	5	1	10	11	39	14	7	7	20	7	10	2	9	2	9	6	3	1	5	13	1	1	9	9	5	1	1	1	1	1	35	4	19
Lachnospira	24.1846	0.02598	0.0170876	1.5204	0.12841	0.372916	247	35	39	1	2	2	70	3	186	9	2	1	46	7	3	1	2	4	16	11	5	30	1	16	5	10	115	10	24	5	139	115	24	7	7	1	83	2	9	1	1	1	3
Desulfovibrio	30.1801	-0.0074706	0.0165629	-0.451045	0.651957	0.863843	31	12	1	1	1	15	23	1	53	32	1	5	6	13	1	9	1	23	15	12	1	34	1	1	9	9	79	197	23	2	2	21	4	10	22	1	5	13	1	4	21	44	1
Intestinimonas	59.021	0.0249171	0.01573	1.58405	0.113182	0.337952	170	135	3	9	13	13	308	427	2	13	13	8	20	6	82	56	8	7	293	3	77	11	5	5	28	39	44	18	40	18	39	32	6	5	53	66	82	74	413	141	51	27	1
Haemophilus	13.0527	0.0369564	0.0208018	1.7766	0.0756347	0.254517	2	1	88	1	33	6	4	2	2	1	2	1	9	45	1	1	1	1	1	1	7	13	1	1	1	1	36	1	3	1	60	15	9	1	1	1	1	1	1	1	1	1	2
Raoultibacter	24.8707	-0.0410162	0.0205998	-1.9911	0.0464703	0.180914	1	2	1	1	3	8	4	64	8	10	8	576	1	1	1	3	1	1	1	1	1	2	1	1	1	595	5	55	5	7	5	1	5	41	3	3	26	2	1	7	5	8	2
Acetanaerobacterium	18.3557	0.00426324	0.0195611	0.217945	0.827472	0.899611	94	124	1	8	1	1	11	4	1	3	1	3	7	5	1	5	1	2	1	6	3	5	6	1	4	4	3	4	1	3	11	15	1	5	1	1	12	43	39	12	40	44	2
Paraprevotella	25.6776	0.00938065	0.0226268	0.414581	0.678448	0.87979	116	151	1	1	1	1	34	1	1	1	2	1	54	145	1	1	5	104	1	1	1	1	1	1	1	1	157	29	1	1	1	1	118	22	1	1	1	1	5	3	1	1	1
Ihubacter	48.2273	-0.0247398	0.0116204	-2.129	0.0332542	0.152291	14	39	8	14	7	37	11	101	14	52	10	57	50	6	117	237	17	37	25	50	20	77	9	29	57	56	24	38	14	63	8	21	11	69	18	136	46	42	50	286	21	49	1
Hungatella	24.1445	0.03774	0.0179827	2.09868	0.035845	0.153563	8	1	13	7	5	7	12	1	26	17	3	7	5	7	7	3	25	2	5	3	4	10	46	112	2	4	7	2	20	6	15	2	18	13	2	1	9	1	4	5	6	6	1
Eggerthella	35.4928	-0.0397088	0.0165938	-2.39299	0.0167117	0.0984136	1	31	7	64	193	41	2	25	1	5	3	144	13	32	10	295	9	38	5	16	110	47	144	60	14	33	1	4	3	74	3	1	2	65	3	81	5	3	3	25	10	5	106
Porphyromonas	22.7575	0.0215181	0.0226737	0.949031	0.342605	0.615528	2	1	1	1	1	1	269	2	5	5	5	11	1	2	1	2	1	1	13	1	1	1	1	11	1	11	1	2	2	1	4	1	2	1	1	1	1	1	4	1	26	13	1
Holdemanella	24.8904	0.00261425	0.0252172	0.103669	0.917432	0.96764	1	1	1	1	1	1	1	1	1	1	1	2	1	1	1	1	303	189	200	457	1	1	1	1	1	1	1	1	1	1	1	1	1	1	1	1	1	1	1	1	1	1	1
Anaerotaenia	31.6258	0.0118109	0.0142606	0.828217	0.407547	0.665446	53	8	34	8	1	12	137	162	52	72	10	9	122	65	22	4	19	26	21	77	41	147	5	27	7	7	16	3	85	7	21	85	23	65	17	6	41	26	53	12	4	25	2
Ruthenibacterium	40.4504	0.010246	0.0124578	0.822455	0.410818	0.665446	4	10	2	28	2	6	12	12	20	20	14	11	33	19	26	33	32	33	131	48	22	22	52	28	86	25	37	23	15	26	8	17	45	65	30	18	22	11	12	35	74	34	15
Intestinibacter	28.8461	-0.0176043	0.0137074	-1.28429	0.199042	0.463701	10	10	44	9	2	4	2	1	18	7	23	54	29	36	23	52	20	23	17	2	7	10	30	45	38	12	4	7	3	2	40	10	6	2	1	7	2	3	4	19	7	20	67
Caloramator	26.3585	-0.00539242	0.0150045	-0.359387	0.719306	0.895721	15	20	1	4	7	39	16	14	2	1	14	25	1	1	5	4	41	18	11	18	2	4	21	54	98	40	11	33	7	23	11	10	47	54	16	5	1	11	12	8	27	27	1
Anaerotignum	37.4903	0.025997	0.0161518	1.60954	0.107498	0.325566	38	39	7	1	16	17	62	9	16	71	2	1	5	13	79	13	4	2	17	136	148	101	9	18	1	27	63	19	92	264	5	16	67	50	12	1	52	198	30	9	44	20	1
Vallitalea	93.2417	0.013445	0.0231764	0.580117	0.561835	0.794061	50	61	1	1	1	1	127	103	1	1	1	1	1	4	17	8	1	1	1	1	27	10	4	1	1	1	110	249	1	1	3	552	256	58	177	3	706	816	2	479	1	107	1
Clostridium	100.925	0.00355115	0.0144841	0.245175	0.806321	0.899611	35	31	821	47	6	49	16	10	184	84	137	123	51	154	51	71	70	16	110	13	49	143	11	36	91	8	21	7	75	7	138	47	28	22	12	18	44	43	29	192	62	98	1
Lactobacillus	51.009	-0.0263644	0.0176389	-1.49467	0.135	0.386758	52	73	114	11	2	23	16	1	3	26	16	284	3	513	2	12	7	15	7	12	18	108	3	21	61	95	27	626	253	20	14	16	14	6	3	259	40	9	26	3	30	14	1
Asaccharobacter	38.6753	-0.0438521	0.0164162	-2.67127	0.00755642	0.0572129	1	8	13	146	2	15	6	128	7	67	7	256	8	43	41	104	13	14	3	16	15	58	32	46	17	83	3	109	7	25	5	18	1	11	8	268	1	1	2	16	61	42	10
Odoribacter	41.1769	0.0173178	0.0158928	1.08966	0.275862	0.55671	130	30	1	15	1	1	34	1	36	60	2	21	33	58	2	18	2	52	26	43	3	14	2	27	6	19	35	46	62	16	11	112	60	32	19	1	52	43	1	2	180	51	52
Agathobaculum	57.0051	0.0151194	0.0138655	1.09043	0.275522	0.55671	17	28	54	86	222	71	99	3	35	63	37	13	29	104	155	11	33	20	15	101	396	122	90	12	8	13	48	249	250	258	94	25	54	78	20	6	37	3	92	3	35	30	29
Actinomyces	16.3814	-0.0640596	0.0140545	-4.55795	5.16565e-06	0.000219023	1	4	4	22	4	6	3	11	3	7	1	14	1	12	6	5	8	10	8	11	3	2	3	11	8	12	3	2	5	4	5	1	1	10	17	25	9	5	7	30	11	10	3
Neglecta	63.2104	-0.0326832	0.0160194	-2.04023	0.0413278	0.16849	27	33	3	43	28	8	13	18	21	191	13	15	2	19	3	12	112	178	22	41	99	23	1	170	14	7	9	15	24	50	20	17	15	71	181	36	17	173	29	62	17	19	224
Tyzzerella	73.6995	0.0199588	0.0239369	0.833811	0.404387	0.665446	1	1	6	35	1	1	2	1	104	78	1	181	17	1	4	247	45	8	2	5	1	1	87	275	15	1	1	1	8	12	1	1	25	1	20	2	1	4	1	1	959	102	3
Muribaculum	35.9106	0.0321374	0.0257605	1.24754	0.212198	0.48555	35	84	1	1	1	1	40	4	1	1	1	1	1	1	33	6	1	1	8	1	1	1	1	1	1	1	1	1	1	1	125	144	1	1	1	1	22	1	1	1	2	1	1
Romboutsia	64.4325	0.0197502	0.0141609	1.3947	0.163105	0.421687	12	28	103	80	5	1	8	6	18	50	21	34	260	57	24	56	68	10	53	30	18	16	66	118	98	8	81	40	35	79	480	69	6	10	200	53	1	1	27	116	41	24	1
Lachnoclostridium	153.058	0.0191143	0.0109006	1.75351	0.0795151	0.258373	203	38	355	23	202	139	204	23	106	89	41	36	209	482	208	49	94	66	64	244	137	375	78	173	91	77	728	42	399	239	257	126	181	179	27	10	89	86	71	13	140	28	143
Christensenella	149.946	-0.00688554	0.0194148	-0.354654	0.722849	0.895721	55	288	1	5	7	15	97	92	13	33	7	29	29	19	486	339	6	11	178	23	189	668	1	14	6	10	88	4	8	5	90	56	11	20	13	2	52	186	657	1412	761	1069	1
Escherichia	82.2447	-0.00488189	0.0198866	-0.245486	0.80608	0.899611	3	23	61	136	10	20	5	1	264	2	44	272	15	107	7	125	59	4	108	62	6	3	254	84	23	1	3	4	22	2	2	1	8	40	20	69	25	24	3	2	1104	59	1
Hungateiclostridium	84.1501	-0.00861142	0.0112043	-0.76858	0.442142	0.691023	47	34	66	83	51	41	120	155	96	195	22	27	20	20	45	36	89	131	16	65	65	82	175	33	23	22	109	290	147	43	98	98	84	175	44	171	31	28	63	41	159	58	1
Megasphaera	83.0024	-0.00548839	0.0934237	-0.0587474	0.953153	0.97943	1	1	1	1	1	1	1	1	1	1	1	1	2	6	1	4	1	1	1	1	1	1	2	1	1	1	1	1	1	1	1	1	1	1	1	1	1	1	1	1	1	1	1
Anaerobacterium	194.644	-0.0393532	0.0250711	-1.56967	0.116493	0.343007	6	475	1	2	1	2	408	827	1	1	2	1	1	4	25	22	1	1	2	21	21	11	1	1	1	1	31	43	3	1	1	146	6	131	279	1	8	4	19	12	2	52	1
Barnesiella	85.717	-0.00928151	0.0146984	-0.631464	0.527737	0.76109	231	73	5	44	1	1	58	2	130	124	27	67	90	53	25	104	9	155	114	133	2	65	1	1	204	200	76	54	89	6	32	51	32	32	19	1	133	263	65	142	169	14	69
Parabacteroides	179.353	0.0107372	0.0147744	0.726744	0.467383	0.709027	264	75	26	37	48	303	47	3	142	228	15	89	86	321	18	89	15	40	123	308	39	48	16	37	121	108	290	134	419	300	27	156	103	56	51	2	306	243	12	4	156	66	40
Sporobacter	207.986	0.0322362	0.0143927	2.23975	0.0251069	0.123783	425	232	1	3	14	153	355	59	156	73	81	116	67	38	59	26	141	33	195	155	222	318	11	44	40	59	286	237	148	18	351	380	87	92	76	13	297	367	297	63	423	482	1
Veillonella	126.957	-0.0118432	0.0206691	-0.572991	0.566651	0.795563	13	10	370	17	864	228	226	14	40	37	43	29	62	1752	143	1	67	11	3	9	81	193	231	410	27	10	133	10	50	1	234	289	20	12	27	7	24	24	17	1	11	8	20
Enterorhabdus	12.2466	-0.0710969	0.0215022	-3.30649	0.000944736	0.0154065	1	2	1	1	41	11	4	5	1	1	1	1	1	1	1	2	1	1	28	27	1	4	1	1	1	1	3	25	1	1	3	1	1	1	1	3	1	1	21	608	1	1	1
Prevotella	255.601	-0.0131904	0.026186	-0.503717	0.61446	0.840105	4	2	1	127	404	4284	1	1	1	5	2	18	4	4	56	148	3	1	46	1	1	1	1	10	3	4	3457	743	1	2	1	4	1	2	2	3	10	4	66	5	20	7	1
Streptococcus	189.217	-0.00795831	0.013109	-0.607089	0.543792	0.778777	84	44	226	116	400	323	312	162	57	101	96	73	182	174	93	274	178	82	91	50	55	16	325	245	895	514	62	230	174	465	349	168	110	163	455	592	47	6	11	5	148	116	428
Fusicatenibacter	148.877	-0.00347497	0.0121882	-0.285108	0.775561	0.899611	204	220	25	123	74	77	57	37	171	194	135	169	84	123	249	222	103	49	114	255	227	480	116	110	50	112	77	37	21	3	146	61	165	178	142	94	23	24	418	1000	173	218	281
Flintibacter	271.841	0.0102131	0.0114858	0.889195	0.373898	0.649725	347	339	20	447	152	145	151	100	48	96	114	167	151	115	1050	726	23	73	118	110	1054	654	64	136	39	20	233	267	218	64	249	203	62	106	169	11	985	581	519	138	477	336	47
Eubacterium	804.422	0.0100188	0.00804488	1.24536	0.213001	0.48555	245	344	196	1652	576	682	846	910	235	490	493	1096	921	1246	1222	697	823	331	2536	680	1773	1068	1060	557	434	489	807	1377	483	765	506	526	482	1325	469	304	681	534	1968	2336	642	740	93
Alistipes	293.78	-0.000358779	0.0126981	-0.0282546	0.977459	0.984785	570	498	4	109	34	117	160	19	253	431	66	183	196	247	43	185	30	257	269	447	31	347	59	118	238	265	531	624	211	137	129	467	240	87	417	17	816	608	11	6	335	304	152
Kineothrix	270.819	0.0304125	0.0119168	2.55207	0.0107084	0.0709435	615	239	305	76	370	129	654	47	812	752	852	360	201	644	330	22	771	41	61	209	157	335	280	460	214	76	594	197	591	107	561	324	1482	235	104	29	69	80	190	93	49	47	21
Anaerostipes	168.329	0.000823406	0.0118357	0.0695697	0.944536	0.97943	56	143	17	48	171	458	57	167	43	54	44	450	84	122	227	191	84	50	58	248	245	696	94	106	83	347	16	143	67	709	40	128	381	778	109	196	120	50	226	43	118	91	132
Coprococcus	287.525	0.00971977	0.011269	0.86252	0.388401	0.653501	207	507	229	95	229	85	318	218	298	125	320	456	48	78	105	131	366	136	134	286	952	286	584	454	202	262	182	287	143	219	444	443	1	106	348	189	574	156	400	334	190	151	129
Roseburia	543.238	0.0116502	0.0140735	0.827812	0.407777	0.665446	250	191	2600	217	457	586	849	69	1605	518	509	144	810	745	1536	208	1001	148	293	565	384	146	407	2951	179	66	707	443	893	171	1492	1077	1625	331	871	32	285	377	344	32	44	66	90
Blautia	1029.9	-0.00855548	0.0105441	-0.811397	0.417137	0.665446	265	560	629	352	540	854	281	2646	177	502	465	627	656	480	704	618	537	531	639	853	1401	875	2977	645	413	1054	171	837	1146	3986	496	263	1732	2711	483	1811	404	64	685	286	1319	2108	647
Dorea	405.858	0.000182146	0.00955155	0.0190698	0.984785	0.984785	192	336	373	429	579	155	217	989	126	211	279	655	208	208	316	233	266	371	573	779	409	262	502	237	398	288	159	439	311	596	395	84	609	650	397	1825	332	156	1953	523	70	221	202
Gracilibacter	362.808	0.0209328	0.0190447	1.09914	0.271708	0.55671	846	326	1	1	2	4	827	49	1255	776	577	110	2	3	447	747	1029	328	1552	204	1175	1474	62	672	1	1	76	226	855	4	836	795	74	205	663	5	554	995	1069	152	130	76	3
Oscillibacter	570.282	0.0102813	0.0126803	0.810813	0.417473	0.665446	597	798	4	73	147	383	462	277	348	848	132	143	128	167	840	719	100	193	621	640	247	1560	27	357	216	302	911	442	275	64	343	282	398	127	292	9	1274	2233	683	516	974	746	293
Phascolarctobacterium	385.091	0.023606	0.0240541	0.981375	0.326408	0.601726	235	100	2	1	1	1	1	1	1263	1040	319	643	1	2	849	623	2	1	839	1593	1	2	3	1	5	2	592	176	1383	2229	56	117	884	724	59	1	1	1	13	1	1	1	1
Gemmiger	874.499	-0.00775547	0.0103311	-0.750695	0.452836	0.695662	527	849	160	1414	731	665	2467	689	907	1415	916	1608	99	712	203	162	2119	426	575	744	2554	1281	203	902	209	516	259	1483	265	403	321	1313	561	757	1746	535	358	302	778	1219	380	834	120
Sellimonas	8.34346	-0.0773518	0.0182686	-4.23414	2.29423e-05	0.000540418	4	1	1	3	1	1	1	1	1	1	1	1	3	1	1	1	2	2	2	1	3	7	6	9	7	6	1	1	2	13	1	1	4	4	2	1	1	1	1	1	1	1	2
Ruminococcus	1792.47	-0.00123352	0.00977492	-0.126192	0.89958	0.958346	500	1066	1971	2398	1125	1302	1931	3296	791	1392	5933	2789	3349	1183	1679	3114	1811	7188	1226	807	1110	846	1613	1034	1719	2670	1222	2498	852	56	1157	629	833	3222	3473	1784	698	180	1036	144	1205	3695	2368
Abyssivirga	24.2356	-0.107835	0.0226574	-4.75936	1.94206e-06	0.000137239	1	1	1	1	3	6	17	16	2	3	1	2	13	3	12	10	1	1	4	3	4	5	1	8	17	10	1	2	1	4	2	4	5	2	1	1	1	1	8	1638	5	1	1
Dialister	889.055	0.00141171	0.0203596	0.0693387	0.94472	0.97943	546	694	1323	4374	6	2560	700	109	3	3	4	7	608	370	1062	58	2232	431	24	2	3231	2895	1344	993	1074	1648	8	6	50	4	1166	944	1	4	274	75	1700	1213	515	9	260	961	2231
__Unknowns__	1225.73	0.0292892	0.0123771	2.36641	0.0179616	0.102915	1188	1344	4051	474	1603	239	375	119	1218	2111	2802	1349	3773	1076	1962	644	684	223	590	232	208	288	640	318	4397	2460	1641	1808	1551	504	3460	1698	1078	123	3461	615	2190	3649	842	96	251	595	437
Akkermansia	1259.21	-0.0289428	0.0219087	-1.32107	0.186479	0.439308	1069	2216	28	567	1	3	523	1844	343	516	165	78	89	2	1595	2336	840	838	1077	106	140	352	66	384	1915	5	2	2	2	8	99	409	1	4	2	496	749	2771	98	3053	1	192	5
Lactococcus	24.5583	-0.111266	0.0232222	-4.79138	1.65637e-06	0.000137239	1	1	1	1	1	12	1	1	2	1	1	5	3	2	1	20	3	4	1	1	1	1	7	2	71	1	1	1	1	7	1	1	4	3	2	119	1	1	1	5	1	2	11
Bacteroides	2372.37	0.00300004	0.0115787	0.259101	0.795557	0.899611	3905	2288	849	338	513	1689	1180	28	3177	4377	1390	2650	3540	5445	203	1435	435	3407	3383	4008	252	729	1369	4111	2033	2285	1576	1045	4035	3440	2130	5076	2891	2171	764	38	3281	1553	258	29	6000	2604	2734
[truncated: 45 more columns]
